# Supplementary material for: Mapping alternative splicing events in colorectal cancer
Source: Discov Oncol. 2024 Jul 15;15:280. doi: 10.1007/s12672-024-01149-z (PMC11247070; doi:10.1007/s12672-024-01149-z)
Supplement: Supplementary file 1 — Additional file 1: Table S1. The 14,314 significantly different AS events (p<0.01) between CRC and normal tissues in the 16 samples. [file 12672_2024_1149_MOESM1_ESM.xlsx]

## Sheet: Sheet1
event_name	splice_type	Tumor(1) SRR10206109	Tumor(2) SRR10206110	Tumor(3) SRR10206111	Tumor(4) SRR10206112	Tumor(5) SRR10206113	Tumor(6) SRR10206114	Tumor(7) SRR10206115	Tumor(8) SRR10206116	Normal(1) SRR10206117	Normal(2) SRR10206118	Normal(3) SRR10206119	Normal(4) SRR10206120	Normal(5) SRR10206121	Normal(6) SRR10206122	Normal(7) SRR10206123	Normal(8) SRR10206124	p
chr13:42464114:42464722:-@chr13:42441373|42442806:42441230:-	A3SS	0.24	0.32	0.14	0.27	0.21	0.18	0.26	0.3	0.38	0.51	0.54	0.68	0.63	0.6	0.48	0.67	0.0001554
chr18:32662644:32663353:-@chr18:32652898|32652934:32652855:-	A3SS	0.26	0.21	0.09	0.27	0.11	0.24	0.28	0.14	0.41	0.47	0.54	0.48	0.42	0.59	0.49	0.55	0.0001554
chr22:29697328:29698158:+@chr22:29698841|29698910:29699587:+	A3SS	0.67	0.78	0.72	0.7	0.93	0.8	0.79	0.91	0.51	0.29	0.2	0.36	0.52	0.48	0.28	0.38	0.0001554
chr2:190357240:190357342:-@chr2:190355573|190356094:190355393:-	A3SS	0.71	0.46	0.7	0.55	0.75	0.68	0.5	0.62	0.84	0.79	0.88	0.87	0.86	0.82	0.81	0.85	0.0001554
chr1:29367602:29372593:-@chr1:29365965|29366011:29365828:-	A3SS	0.51	0.72	0.67	0.79	0.76	0.87	0.4	0.63	0.33	0.31	0.38	0.32	0.28	0.49	0.18	0.17	0.0003108
chr6:64403667:64404014:+@chr6:64414391|64414483:64414659:+	A3SS	0.64	0.1	0.21	0.14	0.12	0.29	0.2	0.22	0.87	0.73	0.44	0.88	0.68	0.69	0.81	0.79	0.0003108
chr9:91136264:91137721:+@chr9:91139257|91139371:91139465:+	A3SS	0.42	0.23	0.2	0.55	0.44	0.37	0.34	0.31	0.53	0.63	0.65	0.59	0.75	0.78	0.62	0.72	0.0003108
chr12:122031221:122031766:+@chr12:122032071|122032095:122032379:+	A3SS	0.99	0.99	0.99	0.99	0.99	0.99	0.99	0.99	0.96	0.98	0.98	0.98	0.98	0.97	0.97	0.97	0.000349087
chr19:1390605:1390825:+@chr19:1391018|1391025:1391252:+	A3SS	0.99	0.99	0.99	0.99	0.99	0.99	0.99	0.99	0.95	0.96	0.97	0.97	0.97	0.96	0.97	0.96	0.000349087
chr12:122031222:122031799:+@chr12:122032071|122032095:122032379:+	A3SS	0.99	0.99	0.99	0.99	0.99	0.99	0.99	0.99	0.95	0.98	0.98	0.98	0.97	0.96	0.98	0.96	0.000361543
chr16:88154622:88154972:+@chr16:88155136|88155239:88155277:+	A3SS	0.02	0.06	0.01	0.02	0.01	0.02	0.02	0.03	0	0	0	0	0	0	0	0	0.000361543
chr19:1389128:1389891:+@chr19:1391018|1391025:1391252:+	A3SS	0.99	0.99	0.99	0.99	0.99	0.99	0.99	0.99	0.95	0.97	0.98	0.97	0.97	0.96	0.96	0.97	0.000361543
chr6:76442296:76442490:+@chr6:76443466|76443472:76443692:+	A3SS	0	0	0	0	0	0	0	0	0.95	0.97	0.98	0.97	0.94	0.97	0.98	0.97	0.000361543
chr19:1389128:1389891:+@chr19:1390967|1391025:1391252:+	A3SS	0.99	0.99	0.99	0.99	0.99	0.99	0.99	0.99	0.93	0.97	0.97	0.98	0.97	0.95	0.97	0.96	0.000365764
chr22:22453128:22453596:+@chr22:22453975|22454555:22454670:+	A3SS	0.99	0.99	0.99	0.98	0.95	0.91	0.99	0.97	0	0	0	0	0	0	0	0	0.000365764
chr5:42844010:42844264:-@chr5:42840570|42842967:42840515:-	A3SS	0	0	0	0	0	0	0	0	0.01	0.02	0.01	0.02	0.02	0.03	0.03	0.04	0.000383002
chr14:89939730:89940065:+@chr14:89940476|89940496:89940611:+	A3SS	0	0	0	0	0	0	0	0	0.37	0.39	0.46	0.37	0.46	0.46	0.55	0.27	0.0003874
chr16:88154566:88154621:+@chr16:88154849|88155136:88155277:+	A3SS	0.55	0.51	0.51	0.65	0.61	0.51	0.6	0.55	0	0	0	0	0	0	0	0	0.0003874
chr11:85106174:85106417:-@chr11:85103140|85103198:85103104:-	A3SS	0	0	0	0	0	0	0	0	0.05	0.03	0.02	0.08	0.02	0.04	0.06	0.02	0.000391834
chr16:388209:389124:+@chr16:389296|389380:389481:+	A3SS	0.35	0.39	0.32	0.35	0.44	0.42	0.35	0.31	0	0	0	0	0	0	0	0	0.000391834
chr19:50086317:50086411:+@chr19:50086504|50086507:50086786:+	A3SS	0.92	0.89	0.91	0.94	0.95	0.94	0.9	0.94	0	0	0	0	0	0	0	0	0.000391834
chr8:104501668:104501871:+@chr8:104502379|104502384:104502486:+	A3SS	0.43	0.62	0.42	0.42	0.42	0.19	0.55	0.36	0	0	0	0	0	0	0	0	0.000391834
chr8:110419747:110420795:+@chr8:110421849|110421894:110421968:+	A3SS	0	0	0	0	0	0	0	0	0.48	0.38	0.51	0.4	0.44	0.44	0.3	0.44	0.000391834
chr12:47811348:47811571:-@chr12:47809766|47809772:47809550:-	A3SS	0.99	0.99	0.99	0.99	0.99	0.99	0.99	0.99	0.92	0.98	0.97	0.98	0.93	0.92	0.94	0.97	0.000396305
chr12:51912025:51912306:-@chr12:51911283|51911286:51911220:-	A3SS	0.44	0.51	0.45	0.44	0.39	0.53	0.53	0.51	0	0	0	0	0	0	0	0	0.000396305
chr16:2223013:2223649:+@chr16:2223884|2223887:2223992:+	A3SS	0.54	0.55	0.51	0.51	0.48	0.44	0.54	0.48	0	0	0	0	0	0	0	0	0.000396305
chr22:22453128:22453596:+@chr22:22454413|22454555:22454670:+	A3SS	0.97	0.99	0.99	0.96	0.97	0.89	0.98	0.98	0	0	0	0	0	0	0	0	0.000396305
chr5:38535372:38535442:-@chr5:38532393|38532454:38532241:-	A3SS	0	0	0	0	0	0	0	0	0.86	0.8	0.8	0.78	0.85	0.86	0.91	0.78	0.000396305
chr6:131941944:131945997:+@chr6:131946188|131946192:131946324:+	A3SS	0	0	0	0	0	0	0	0	0.68	0.45	0.51	0.46	0.46	0.51	0.34	0.68	0.000396305
chr16:387193:387314:+@chr16:388209|388991:389124:+	A3SS	0.63	0.62	0.68	0.67	0.62	0.69	0.64	0.67	0	0	0	0	0	0	0	0	0.000400811
chr17:23686493:23686641:-@chr17:23683334|23683535:23683299:-	A3SS	0.6	0.55	0.6	0.52	0.5	0.48	0.46	0.55	0	0	0	0	0	0	0	0	0.000400811
chr17:39753952:39754452:-@chr17:39753625|39753643:39753516:-	A3SS	0.48	0.45	0.55	0.41	0.4	0.39	0.45	0.55	0	0	0	0	0	0	0	0	0.000400811
chr20:54521778:54521891:+@chr20:54525398|54525569:54525664:+	A3SS	0	0	0	0	0	0	0	0	0.5	0.68	0.5	0.62	0.59	0.66	0.65	0.65	0.000400811
chr2:219790636:219790773:-@chr2:219789431|219789798:219789330:-	A3SS	0.49	0.61	0.49	0.56	0.57	0.55	0.66	0.56	0	0	0	0	0	0	0	0	0.000400811
chr3:15263746:15263968:+@chr3:15267442|15267486:15267534:+	A3SS	0	0	0	0	0	0	0	0	0.41	0.15	0.1	0.38	0.32	0.22	0.32	0.15	0.000400811
chr3:5188545:5188908:+@chr3:5189332|5189343:5189425:+	A3SS	0	0	0	0	0	0	0	0	0.59	0.48	0.45	0.56	0.42	0.48	0.38	0.42	0.000400811
chr6:35544131:35544194:+@chr6:35544352|35544557:35544628:+	A3SS	0.6	0.56	0.55	0.54	0.53	0.55	0.46	0.53	0	0	0	0	0	0	0	0	0.000400811
chr7:142788295:142788624:+@chr7:142788772|142788775:142788994:+	A3SS	0.51	0.44	0.87	0.74	0.86	0.74	0.82	0.51	0	0	0	0	0	0	0	0	0.000400811
chr7:4795989:4796086:+@chr7:4796371|4796546:4796748:+	A3SS	0.92	0.82	0.78	0.71	0.82	0.78	0.75	0.65	0	0	0	0	0	0	0	0	0.000400811
chr8:144768100:144768228:-@chr8:144767783|144768010:144767633:-	A3SS	0.88	0.8	0.89	0.87	0.7	0.76	0.7	0.76	0	0	0	0	0	0	0	0	0.000400811
chr8:145210280:145210752:+@chr8:145210830|145210872:145210931:+	A3SS	0.35	0.26	0.39	0.39	0.37	0.37	0.51	0.62	0	0	0	0	0	0	0	0	0.000400811
chr9:122672542:122672637:-@chr9:122672030|122672044:122671686:-	A3SS	0.57	0.45	0.47	0.44	0.45	0.63	0.6	0.47	0	0	0	0	0	0	0	0	0.000400811
chrX:47200264:47200461:-@chrX:47193709|47193817:47193607:-	A3SS	0	0	0	0	0	0	0	0	0.77	0.89	0.78	0.86	0.87	0.87	0.86	0.9	0.000400811
chr10:121331424:121331511:-@chr10:121330040|121330348:121329973:-	A3SS	0	0	0	0	0	0	0	0	0.47	0.61	0.47	0.43	0.54	0.51	0.49	0.46	0.000405354
chr11:440279:440637:+@chr11:441352|441385:441493:+	A3SS	0.42	0.42	0.3	0.39	0.38	0.37	0.55	0.25	0	0	0	0	0	0	0	0	0.000405354
chr11:59989751:59990206:+@chr11:59991008|59991047:59991109:+	A3SS	0	0	0	0	0	0	0	0	0.22	0.33	0.18	0.33	0.06	0.21	0.1	0.29	0.000405354
chr12:61071204:61071476:+@chr12:61071863|61071867:61071933:+	A3SS	0	0	0	0	0	0	0	0	0.47	0.46	0.21	0.46	0.35	0.43	0.37	0.34	0.000405354
chr12:93949256:93949395:-@chr12:93948536|93948780:93948330:-	A3SS	0	0	0	0	0	0	0	0	0.8	0.7	0.71	0.75	0.77	0.74	0.76	0.75	0.000405354
chr14:74445999:74446604:-@chr14:74445617|74445646:74445557:-	A3SS	0.59	0.41	0.33	0.45	0.4	0.35	0.31	0.41	0	0	0	0	0	0	0	0	0.000405354
chr14:88099619:88099790:+@chr14:88103955|88104136:88104250:+	A3SS	0	0	0	0	0	0	0	0	0.72	0.8	0.67	0.66	0.63	0.55	0.54	0.72	0.000405354
chr16:1495141:1495603:+@chr16:1496227|1496240:1496331:+	A3SS	0.53	0.33	0.33	0.42	0.29	0.51	0.34	0.23	0	0	0	0	0	0	0	0	0.000405354
chr16:625282:625775:-@chr16:624957|625064:624890:-	A3SS	0.38	0.24	0.17	0.15	0.19	0.16	0.31	0.16	0	0	0	0	0	0	0	0	0.000405354
chr16:65771445:65772070:-@chr16:65771358|65771362:65771219:-	A3SS	0.44	0.41	0.44	0.56	0.59	0.48	0.55	0.53	0	0	0	0	0	0	0	0	0.000405354
chr16:69064387:69064757:+@chr16:69065533|69065539:69065743:+	A3SS	0.48	0.52	0.55	0.47	0.58	0.49	0.51	0.48	0	0	0	0	0	0	0	0	0.000405354
chr17:37245637:37246052:-@chr17:37245420|37245460:37245366:-	A3SS	0.18	0.3	0.2	0.17	0.07	0.2	0.21	0.16	0	0	0	0	0	0	0	0	0.000405354
chr17:42589595:42589749:-@chr17:42589348|42589489:42589278:-	A3SS	0	0	0	0	0	0	0	0	0.72	0.64	0.68	0.79	0.77	0.79	0.69	0.66	0.000405354
chr17:44237133:44237352:-@chr17:44236292|44236884:44236252:-	A3SS	0	0	0	0	0	0	0	0	0.77	0.71	0.71	0.56	0.68	0.74	0.58	0.43	0.000405354
chr17:5326853:5326926:-@chr17:5325186|5325433:5325145:-	A3SS	0	0	0	0	0	0	0	0	0.56	0.51	0.54	0.46	0.46	0.36	0.62	0.43	0.000405354
chr17:77601567:77601720:-@chr17:77601007|77601171:77600842:-	A3SS	0.83	0.82	0.85	0.8	0.73	0.78	0.83	0.79	0	0	0	0	0	0	0	0	0.000405354
chr19:10223632:10223986:+@chr19:10224040|10224073:10224139:+	A3SS	0.41	0.52	0.46	0.32	0.37	0.3	0.25	0.37	0	0	0	0	0	0	0	0	0.000405354
chr19:44596293:44596675:+@chr19:44597469|44597472:44597740:+	A3SS	0.84	0.88	0.65	0.47	0.63	0.5	0.84	0.81	0	0	0	0	0	0	0	0	0.000405354
chr1:204011024:204011233:-@chr1:204010837|204010842:204010584:-	A3SS	0.77	0.72	0.41	0.72	0.28	0.57	0.66	0.67	0	0	0	0	0	0	0	0	0.000405354
chr2:202051055:202051159:+@chr2:202051325|202051531:202051569:+	A3SS	0	0	0	0	0	0	0	0	0.53	0.57	0.44	0.52	0.49	0.62	0.52	0.64	0.000405354
chr2:44442023:44442212:-@chr2:44440239|44440393:44440140:-	A3SS	0	0	0	0	0	0	0	0	0.74	0.65	0.71	0.83	0.79	0.84	0.79	0.77	0.000405354
chr2:55645542:55645900:-@chr2:55645116|55645137:55644953:-	A3SS	0	0	0	0	0	0	0	0	0.52	0.86	0.91	0.82	0.39	0.57	0.87	0.82	0.000405354
chr4:100461494:100461595:-@chr4:100459066|100461094:100458965:-	A3SS	0	0	0	0	0	0	0	0	0.58	0.56	0.61	0.56	0.68	0.51	0.65	0.63	0.000405354
chr4:2213576:2213689:-@chr4:2213306|2213362:2213045:-	A3SS	0.73	0.84	0.9	0.61	0.65	0.6	0.66	0.66	0	0	0	0	0	0	0	0	0.000405354
chr4:48548580:48548749:+@chr4:48553987|48554008:48554139:+	A3SS	0	0	0	0	0	0	0	0	0.74	0.78	0.88	0.77	0.71	0.81	0.78	0.38	0.000405354
chr5:922360:922519:-@chr5:921919|922234:921722:-	A3SS	0.81	0.78	0.78	0.87	0.73	0.76	0.65	0.74	0	0	0	0	0	0	0	0	0.000405354
chr6:35544131:35544194:+@chr6:35544352|35544554:35544628:+	A3SS	0.41	0.65	0.55	0.57	0.5	0.6	0.57	0.53	0	0	0	0	0	0	0	0	0.000405354
chr6:43114282:43114703:-@chr6:43114188|43114200:43113983:-	A3SS	0.3	0.32	0.45	0.82	0.35	0.48	0.45	0.44	0	0	0	0	0	0	0	0	0.000405354
chr7:102727861:102727990:+@chr7:102731525|102731669:102731723:+	A3SS	0	0	0	0	0	0	0	0	0.54	0.59	0.58	0.48	0.5	0.55	0.58	0.52	0.000405354
chr7:150399410:150399857:+@chr7:150399962|150399970:150400156:+	A3SS	0.74	0.58	0.43	0.66	0.61	0.56	0.52	0.52	0	0	0	0	0	0	0	0	0.000405354
chr7:23512282:23512913:-@chr7:23511954|23511957:23511890:-	A3SS	0	0	0	0	0	0	0	0	0.46	0.42	0.59	0.39	0.57	0.45	0.34	0.42	0.000405354
chr7:4795989:4796086:+@chr7:4796371|4796616:4796748:+	A3SS	0.74	0.7	0.66	0.67	0.76	0.69	0.67	0.64	0	0	0	0	0	0	0	0	0.000405354
chr8:110419747:110420795:+@chr8:110421849|110421896:110421968:+	A3SS	0	0	0	0	0	0	0	0	0.3	0.23	0.42	0.3	0.29	0.32	0.26	0.24	0.000405354
chrX:152374917:152375016:-@chrX:152374300|152374418:152374194:-	A3SS	0.56	0.72	0.8	0.78	0.74	0.78	0.69	0.75	0	0	0	0	0	0	0	0	0.000405354
chrX:152374917:152375016:-@chrX:152374322|152374418:152374194:-	A3SS	0.72	0.68	0.83	0.81	0.79	0.81	0.66	0.74	0	0	0	0	0	0	0	0	0.000405354
chrX:153416577:153416794:-@chrX:153415905|153415908:153415747:-	A3SS	0.43	0.35	0.5	0.47	0.47	0.36	0.46	0.49	0	0	0	0	0	0	0	0	0.000405354
chrX:48225735:48225838:+@chrX:48225929|48226318:48226359:+	A3SS	0.63	0.53	0.49	0.48	0.5	0.54	0.5	0.35	0	0	0	0	0	0	0	0	0.000405354
chr10:103887252:103887785:+@chr10:103888366|103888467:103888512:+	A3SS	0.26	0.5	0.46	0.31	0.29	0.41	0.42	0.4	0	0	0	0	0	0	0	0	0.000409933
chr10:73703683:73703824:+@chr10:73703921|73703989:73704185:+	A3SS	0.89	0.57	0.88	0.65	0.67	0.66	0.68	0.77	0	0	0	0	0	0	0	0	0.000409933
chr12:50851709:50851764:-@chr12:50851573|50851608:50849043:-	A3SS	0.43	0.78	0.72	0.63	0.74	0.81	0.09	0.54	0	0	0	0	0	0	0	0	0.000409933
chr12:61071216:61071933:+@chr12:61072303|61072319:61072434:+	A3SS	0	0	0	0	0	0	0	0	0.4	0.42	0.45	0.34	0.41	0.38	0.37	0.43	0.000409933
chr14:69304608:69305144:+@chr14:69305268|69305652:69307010:+	A3SS	0.33	0.16	0.19	0.21	0.15	0.27	0.4	0.69	1	1	1	1	1	1	1	1	0.000409933
chr14:90998832:90998974:-@chr14:90998318|90998336:90998146:-	A3SS	0	0	0	0	0	0	0	0	0.82	0.85	0.5	0.74	0.65	0.79	0.71	0.81	0.000409933
chr14:99911601:99912429:-@chr14:99911440|99911496:99911373:-	A3SS	0.42	0.33	0.39	0.28	0.25	0.43	0.37	0.41	0	0	0	0	0	0	0	0	0.000409933
chr15:40592445:40592486:+@chr15:40592664|40592826:40592937:+	A3SS	0	0	0	0	0	0	0	0	0.52	0.66	0.46	0.57	0.54	0.48	0.39	0.55	0.000409933
chr15:40592445:40592486:+@chr15:40592664|40592889:40592937:+	A3SS	0	0	0	0	0	0	0	0	0.66	0.29	0.6	0.43	0.45	0.54	0.61	0.38	0.000409933
chr16:3646640:3646755:+@chr16:3647001|3647164:3647343:+	A3SS	0.77	0.78	0.92	0.81	0.87	0.68	0.71	0.69	0	0	0	0	0	0	0	0	0.000409933
chr17:37693411:37694142:+@chr17:37694914|37694946:37695083:+	A3SS	0.48	0.39	0.46	0.52	0.56	0.49	0.58	0.42	0	0	0	0	0	0	0	0	0.000409933
chr17:5325145:5325433:-@chr17:5324503|5324587:5324431:-	A3SS	0	0	0	0	0	0	0	0	0.51	0.4	0.37	0.34	0.2	0.54	0.45	0.16	0.000409933
chr17:7237187:7237552:-@chr17:7236923|7236995:7236834:-	A3SS	0.36	0.25	0.5	0.42	0.27	0.4	0.22	0.58	0	0	0	0	0	0	0	0	0.000409933
chr17:76692302:76692503:+@chr17:76692906|76692909:76693110:+	A3SS	0.51	0.45	0.34	0.64	0.46	0.3	0.58	0.67	0	0	0	0	0	0	0	0	0.000409933
chr18:214924:215403:-@chr18:214179|214200:214084:-	A3SS	0	0	0	0	0	0	0	0	0.35	0.39	0.48	0.38	0.42	0.46	0.32	0.51	0.000409933
chr19:12920500:12920973:+@chr19:12921089|12921092:12921222:+	A3SS	0.59	0.51	0.4	0.48	0.45	0.65	0.58	0.54	0	0	0	0	0	0	0	0	0.000409933
chr19:44596293:44596675:+@chr19:44597469|44597649:44597740:+	A3SS	0.7	0.82	0.6	0.46	0.3	0.15	0.74	0.84	0	0	0	0	0	0	0	0	0.000409933
chr19:44596293:44596675:+@chr19:44597472|44597649:44597740:+	A3SS	0.41	0.53	0.36	0.34	0.32	0.14	0.62	0.66	0	0	0	0	0	0	0	0	0.000409933
chr1:12004289:12004484:+@chr1:12004739|12004744:12005086:+	A3SS	0.38	0.48	0.71	0.57	0.33	0.66	0.37	0.49	0	0	0	0	0	0	0	0	0.000409933
chr1:153848989:153849648:+@chr1:153849840|153849877:153849981:+	A3SS	0.48	0.58	0.52	0.38	0.44	0.51	0.37	0.41	0	0	0	0	0	0	0	0	0.000409933
chr1:159785425:159785445:-@chr1:159785089|159785092:159784835:-	A3SS	0.46	0.58	0.53	0.72	0.4	0.85	0.88	0.73	0	0	0	0	0	0	0	0	0.000409933
chr1:76027432:76027629:+@chr1:76028225|76028289:76028330:+	A3SS	0	0	0	0	0	0	0	0	0.14	0.08	0.33	0.12	0.22	0.2	0.07	0.17	0.000409933
chr20:60311347:60311500:+@chr20:60311999|60312019:60312232:+	A3SS	0.83	0.78	0.92	0.76	0.96	0.82	0.9	0.87	0	0	0	0	0	0	0	0	0.000409933
chr20:60769389:60769707:+@chr20:60769809|60770274:60770338:+	A3SS	0.94	0.89	0.88	0.93	0.9	0.76	0.91	0.82	0	0	0	0	0	0	0	0	0.000409933
chr21:39474081:39474434:-@chr21:39473767|39473782:39473720:-	A3SS	0	0	0	0	0	0	0	0	0.53	0.64	0.47	0.57	0.42	0.35	0.44	0.43	0.000409933
chr22:22453128:22453596:+@chr22:22453975|22454413:22454670:+	A3SS	0.98	0.77	0.82	0.9	0.67	0.81	0.8	0.72	0	0	0	0	0	0	0	0	0.000409933
chr2:44425163:44425229:-@chr2:44424591|44424594:44424388:-	A3SS	0	0	0	0	0	0	0	0	0.87	0.55	0.59	0.36	0.5	0.62	0.46	0.48	0.000409933
chr3:180815453:180816531:+@chr3:180817465|180817471:180817526:+	A3SS	0	0	0	0	0	0	0	0	0.51	0.56	0.44	0.43	0.5	0.49	0.41	0.53	0.000409933
chr4:2213576:2213689:-@chr4:2213315|2213362:2213045:-	A3SS	0.73	0.8	0.85	0.59	0.76	0.56	0.7	0.67	0	0	0	0	0	0	0	0	0.000409933
chr4:2904125:2904734:-@chr4:2903934|2904037:2903876:-	A3SS	0.33	0.75	0.26	0.28	0.29	0.72	0.41	0.18	0	0	0	0	0	0	0	0	0.000409933
chr4:6321927:6322642:+@chr4:6330079|6330083:6330315:+	A3SS	0.39	0.72	0.71	0.74	0.77	0.56	0.48	0.46	0	0	0	0	0	0	0	0	0.000409933
chr4:8652080:8652209:+@chr4:8653584|8653750:8654124:+	A3SS	0.38	0.5	0.39	0.34	0.48	0.69	0.57	0.4	0	0	0	0	0	0	0	0	0.000409933
chr5:75037285:75037368:-@chr5:75034391|75034413:75034186:-	A3SS	0	0	0	0	0	0	0	0	0.33	0.26	0.51	0.44	0.36	0.41	0.42	0.28	0.000409933
chr6:146309062:146309170:-@chr6:146308466|146308485:146308210:-	A3SS	0	0	0	0	0	0	0	0	0.39	0.4	0.28	0.83	0.64	0.55	0.21	0.27	0.000409933
chr6:20643561:20643604:+@chr6:20654556|20654558:20654733:+	A3SS	0	0	0	0	0	0	0	0	0.49	0.48	0.4	0.42	0.41	0.57	0.87	0.64	0.000409933
chr6:71539353:71539849:+@chr6:71565081|71565085:71565161:+	A3SS	0	0	0	0	0	0	0	0	0.47	0.59	0.52	0.46	0.58	0.54	0.44	0.45	0.000409933
chr7:116747857:116748083:-@chr7:116742574|116742638:116742361:-	A3SS	0.67	0.86	0.49	0.63	0.87	0.66	0.58	0.72	0	0	0	0	0	0	0	0	0.000409933
chr7:127827623:127828181:-@chr7:127827472|127827494:127827385:-	A3SS	0.59	0.41	0.61	0.52	0.54	0.29	0.53	0.57	0	0	0	0	0	0	0	0	0.000409933
chr8:110419747:110420795:+@chr8:110421894|110421896:110421968:+	A3SS	0	0	0	0	0	0	0	0	0.53	0.42	0.58	0.66	0.63	0.52	0.5	0.55	0.000409933
chr8:144768100:144768228:-@chr8:144767766|144768010:144767633:-	A3SS	0.8	0.83	0.82	0.79	0.73	0.66	0.74	0.78	0	0	0	0	0	0	0	0	0.000409933
chr8:144769880:144770817:-@chr8:144769533|144769753:144769419:-	A3SS	0.56	0.69	0.68	0.28	0.52	0.32	0.51	0.7	0	0	0	0	0	0	0	0	0.000409933
chr8:145553033:145553533:+@chr8:145553652|145553656:145553891:+	A3SS	0.72	0.33	0.86	0.84	0.85	0.8	0.68	0.79	0	0	0	0	0	0	0	0	0.000409933
chr9:138683879:138684282:+@chr9:138684442|138685223:138685287:+	A3SS	0.75	0.45	0.83	0.71	0.73	0.76	0.88	0.79	0	0	0	0	0	0	0	0	0.000409933
chr9:139006869:139006977:+@chr9:139007198|139007326:139007516:+	A3SS	0.85	0.79	0.87	0.78	0.86	0.68	0.8	0.9	0	0	0	0	0	0	0	0	0.000409933
chr9:139179390:139179569:+@chr9:139181684|139182047:139183028:+	A3SS	0	0	0	0	0	0	0	0	0.56	0.8	0.35	0.85	0.51	0.48	0.47	0.73	0.000409933
chr9:139468664:139468976:-@chr9:139467453|139468093:139467009:-	A3SS	0.46	0.45	0.81	0.75	0.72	0.49	0.67	0.74	0	0	0	0	0	0	0	0	0.000409933
chr9:139592898:139593208:-@chr9:139592404|139592423:139592269:-	A3SS	0.42	0.49	0.66	0.27	0.37	0.52	0.55	0.64	0	0	0	0	0	0	0	0	0.000409933
chr14:94653712:94653844:-@chr14:94652670|94652785:94652543:-	A3SS	0	0	0	0	0	0	0	0.63	0.83	0.81	0.86	0.77	0.71	0.66	0.83	0.83	0.000531143
chr5:135409923:135410083:+@chr5:135410439|135410443:135410603:+	A3SS	0.92	0.96	0.96	0.9	0.9	0.89	0.95	0.87	0	0	0.71	0	0	0	0	0	0.000542258
chr11:10778213:10778647:-@chr11:10777732|10777897:10777675:-	A3SS	0.01	0	0.01	0.01	0.01	0.01	0.01	0.01	0.29	0.37	0.35	0.23	0.2	0.33	0.3	0.33	0.000547876
chr11:56950637:56950799:-@chr11:56950401|56950438:56950038:-	A3SS	0.36	0.56	0.35	0.58	0.7	0.7	0.57	0.46	0	0	0.34	0	0	0	0	0	0.000547876
chr11:65093587:65094557:+@chr11:65094651|65094654:65094802:+	A3SS	0.54	0.44	0.53	0.52	0.53	0.63	0.45	0.46	0	0	0	0.43	0	0	0	0	0.000547876
chr15:58555554:58555658:-@chr15:58547653|58547813:58547552:-	A3SS	0	0	0	0	0.51	0	0	0	0.68	0.67	0.63	0.71	0.56	0.65	0.64	0.56	0.000547876
chr17:64834788:64834982:-@chr17:64822166|64822339:64822050:-	A3SS	0	0	0	0	0	0	0	0.58	0.77	0.75	0.73	0.81	0.71	0.65	0.72	0.75	0.000547876
chr21:39558687:39558815:-@chr21:39558360|39558481:39558256:-	A3SS	0	0	0	0	0	0	0	0.55	0.79	0.78	0.64	0.76	0.76	0.75	0.65	0.77	0.000547876
chr6:99979812:99980255:-@chr6:99969283|99971025:99969169:-	A3SS	0.74	0.5	0.64	0.57	0.58	0.74	0.82	0.63	0.97	0.97	0.97	0.98	0.97	0.97	0.97	0.97	0.000547876
chr16:660457:660558:+@chr16:660775|660893:661204:+	A3SS	0.55	0.64	0.79	0.78	0.75	0.67	0.77	0.85	0	0	0	0	0	0.08	0	0	0.000553535
chr22:49292877:49293035:-@chr22:49292399|49292415:49292077:-	A3SS	0.54	0.63	0.71	0.6	0.59	0.82	0.76	0.55	0	0	0	0	0	0.46	0	0	0.000553535
chr2:67483428:67483610:+@chr2:67483861|67485633:67485971:+	A3SS	0	0	0	0	0	0	0.74	0.85	0.96	0.97	0.97	0.95	0.96	0.97	0.97	0.97	0.000553535
chr5:89856608:89856873:-@chr5:89850582|89851057:89847199:-	A3SS	0.18	0.17	0.43	0.35	0.54	0.37	0.61	0.89	0.99	1	0.99	0.99	0.99	0.99	0.99	0.99	0.000553535
chr7:100557099:100557245:+@chr7:100558394|100558530:100558665:+	A3SS	0.83	0.87	0.94	0.79	0.71	0.92	0.91	0.9	0.7	0	0	0	0	0	0	0	0.000553535
chr13:45850026:45850429:-@chr13:45844346|45844733:45844077:-	A3SS	1	1	0.99	1	1	1	0.99	1	0.98	0.96	0.98	0.97	0.97	0.98	0.98	0.97	0.000588344
chr19:1389128:1389891:+@chr19:1390960|1391025:1391252:+	A3SS	0.99	0.99	0.99	0.99	0.99	0.99	0.99	0.98	0.91	0.97	0.98	0.97	0.96	0.97	0.97	0.96	0.000599683
chr3:49019641:49019968:+@chr3:49024072|49026647:49026730:+	A3SS	0.98	0.98	0.97	0.98	0.98	0.98	0.97	0.98	0.96	0.96	0.95	0.94	0.95	0.95	0.95	0.94	0.000600277
chrX:54852237:54852534:+@chrX:54852880|54853276:54853371:+	A3SS	1	1	1	0.99	0.99	0.99	0.99	0.99	0.98	0.98	0.98	0.98	0.98	0.97	0.97	0.97	0.000600277
chr6:143870067:143870254:-@chr6:143866915|143867082:143866743:-	A3SS	0.99	0.98	0.99	0.98	0.98	0.98	0.98	0.98	0.94	0.97	0.96	0.97	0.95	0.97	0.97	0.96	0.000606306
chr7:75771237:75771546:+@chr7:75773055|75773067:75773100:+	A3SS	0.03	0.01	0.01	0.01	0.03	0.01	0.01	0.01	0.05	0.04	0.05	0.05	0.09	0.04	0.07	0.05	0.000606306
chr1:159367229:159368612:-@chr1:159360624|159360940:159360552:-	A3SS	0.98	0.99	0.98	0.98	0.98	0.98	0.99	0.98	0.96	0.96	0.94	0.97	0.97	0.94	0.94	0.96	0.00061849
chr3:58392644:58394451:-@chr3:58391709|58392560:58391424:-	A3SS	0.98	0.99	0.99	0.99	0.99	0.98	0.98	0.99	0.96	0.96	0.95	0.96	0.95	0.96	0.97	0.96	0.00061849
chr11:6581210:6581484:-@chr11:6580021|6580070:6579658:-	A3SS	0.9	0.66	0.76	0.84	0.83	0.51	0.74	0.65	0.35	0.18	0.41	0.39	0.44	0.52	0.59	0.45	0.000621601
chr2:69093780:69094287:+@chr2:69120680|69120685:69120751:+	A3SS	0.33	0.14	0.17	0.32	0.41	0.39	0.24	0.21	0.47	0.36	0.53	0.44	0.55	0.45	0.43	0.54	0.000621601
chr2:71507098:71508052:+@chr2:71509169|71509185:71509289:+	A3SS	0.5	0.44	0.59	0.46	0.41	0.31	0.52	0.22	0.15	0.11	0.17	0.21	0.25	0.13	0.23	0.19	0.000621601
chr3:56647774:56647833:-@chr3:56642911|56643034:56642112:-	A3SS	0.89	0.94	0.93	0.9	0.96	0.64	0.28	0.26	0.22	0.21	0.2	0.24	0.08	0.14	0.17	0.29	0.000621601
chr8:144734367:144737564:-@chr8:144734018|144734040:144733819:-	A3SS	0.99	0.99	0.99	0.99	0.99	0.99	0.98	1	0.94	0.97	0.97	0.95	0.94	0.97	0.96	0.94	0.000630842
chr13:45859270:45859636:-@chr13:45844214|45844733:45844077:-	A3SS	1	1	0.98	1	1	0.99	0.98	1	0.97	0.97	0.96	0.96	0.97	0.96	0.97	0.96	0.000643364
chr5:42844010:42844264:-@chr5:42840632|42842967:42840515:-	A3SS	0	0	0	0	0	0	0.01	0	0.01	0.04	0.03	0.03	0.03	0.07	0.05	0.08	0.000644176
chr2:215980095:215980289:-@chr2:215979472|215979478:215979206:-	A3SS	0.99	0.99	0.99	0.97	0.99	0.94	0.99	0.99	0.92	0.93	0.93	0.83	0.9	0.83	0.8	0.83	0.000649688
chr17:39757605:39757743:-@chr17:39756613|39756694:39756372:-	A3SS	0.92	0.76	0.87	0.84	0.93	0.91	0.91	0.88	0	0	0	0.75	0.75	0	0	0	0.00066892
chr3:125162681:125163254:-@chr3:125157502|125158332:125157380:-	A3SS	0.78	0.91	0.88	0.89	0.87	0.95	0.89	0.97	0.98	0.99	0.99	0.99	0.99	0.98	0.99	0.99	0.00066892
chr7:44990481:44990550:-@chr7:44990081|44990170:44989946:-	A3SS	0.72	0.72	0.82	0.81	0.85	0.85	0.74	0.79	0.65	0	0	0	0	0.68	0	0	0.00066892
chr2:27312656:27312895:+@chr2:27313100|27313121:27313202:+	A3SS	0.45	0.48	0.35	0.36	0.33	0.34	0.52	0.44	0	0	0	0	0	0	0.33	0	0.000670597
chr16:55777234:55777477:-@chr16:55769945|55770265:55769915:-	A3SS	0.02	0.01	0.01	0.01	0.01	0.01	0.03	0.01	0.32	0.08	0.35	0.51	0.28	0.08	0.2	0.25	0.000675416
chr17:77093853:77094419:-@chr17:77093736|77093763:77093524:-	A3SS	1	0.99	1	1	1	1	1	0.99	0.96	0.85	0.91	0.93	0.77	0.87	0.75	0.81	0.000675416
chr2:98591459:98591621:+@chr2:98592538|98592651:98592934:+	A3SS	0.99	0.97	0.98	0.99	0.98	0.97	0.97	0.97	0.94	0.96	0.96	0.96	0.96	0.96	0.85	0.87	0.000701837
chrX:48264251:48265239:+@chrX:48267086|48267222:48267404:+	A3SS	0.99	0.98	0.99	0.98	0.99	0.99	0.98	0.98	0.96	0.97	0.96	0.97	0.89	0.92	0.97	0.97	0.000708552
chr12:56202875:56203061:+@chr12:56204079|56204330:56204466:+	A3SS	0.7	0.7	0.81	0.7	0.77	0.7	0.72	0.67	0	0.46	0	0	0.66	0	0.62	0	0.00071531
chr17:22657361:22658035:+@chr17:22658897|22660253:22660425:+	A3SS	0.95	0.94	0.96	0.94	0.95	0.96	0.97	0.96	0.98	0.99	0.99	0.98	0.99	0.99	0.99	0.98	0.00071531
chr14:99911373:99911701:-@chr14:99897917|99898011:99897798:-	A3SS	0.98	0.98	0.98	0.99	0.98	0.98	0.99	0.99	0.97	0.94	0.95	0.95	0.94	0.9	0.95	0.93	0.000722112
chr22:40387281:40387394:+@chr22:40389572|40389591:40389956:+	A3SS	0.99	0.98	0.99	0.99	1	0.99	0.99	0.99	0.97	0.98	0.97	0.96	0.95	0.97	0.97	0.96	0.000739895
chr14:99905177:99905359:-@chr14:99897992|99898011:99897798:-	A3SS	0.99	0.97	0.98	0.98	0.98	0.98	0.98	0.99	0.96	0.91	0.96	0.93	0.93	0.83	0.96	0.9	0.000742785
chr15:49830760:49831078:-@chr15:49804480|49804610:49804279:-	A3SS	0.99	0.97	0.98	0.99	0.98	0.98	0.98	0.98	0.96	0.94	0.9	0.94	0.94	0.91	0.95	0.91	0.000742785
chr1:1360766:1361064:+@chr1:1362170|1362565:1362727:+	A3SS	0.97	0.97	0.98	0.98	0.98	0.97	0.98	0.98	0.89	0.95	0.87	0.92	0.91	0.87	0.88	0.91	0.000742785
chr3:126311723:126312251:-@chr3:126309165|126309660:126309015:-	A3SS	0.97	0.96	0.98	0.98	0.98	0.98	0.97	0.98	0.95	0.91	0.93	0.93	0.9	0.88	0.95	0.95	0.000742785
chr3:49019641:49019968:+@chr3:49024072|49026493:49026553:+	A3SS	0.98	0.96	0.97	0.98	0.97	0.98	0.96	0.98	0.95	0.95	0.95	0.94	0.95	0.93	0.93	0.93	0.000742785
chr9:102229284:102229496:+@chr9:102244009|102244177:102244459:+	A3SS	0.98	0.97	0.98	0.98	0.98	0.97	0.98	0.97	0.95	0.95	0.93	0.9	0.93	0.94	0.96	0.92	0.000742785
chrX:70428354:70428547:+@chrX:70430802|70430973:70431103:+	A3SS	0.99	0.98	0.99	0.99	0.99	0.99	0.97	0.97	0.89	0.88	0.93	0.93	0.89	0.91	0.89	0.94	0.000742785
chr19:971771:972178:-@chr19:965316|965472:965191:-	A3SS	0.99	0.99	0.99	0.99	0.99	0.99	0.99	0.98	0.98	0.98	0.98	0.97	0.97	0.97	0.97	0.97	0.00074896
chr11:10778213:10778647:-@chr11:10777732|10777879:10777675:-	A3SS	0	0	0	0.01	0.01	0.01	0.01	0.01	0.23	0.28	0.26	0.2	0.15	0.26	0.21	0.29	0.000749765
chr15:89286671:89287316:+@chr15:89290848|89290999:89291148:+	A3SS	0.98	0.97	0.98	0.98	0.98	0.97	0.97	0.98	0.88	0.95	0.86	0.8	0.76	0.88	0.9	0.89	0.000749765
chr22:38246129:38246702:+@chr22:38247323|38247383:38247622:+	A3SS	0.98	0.98	0.99	0.98	0.99	0.99	0.99	0.98	0.97	0.95	0.95	0.96	0.9	0.95	0.96	0.89	0.000749765
chr6:99979812:99980255:-@chr6:99969287|99971025:99969169:-	A3SS	0.76	0.57	0.68	0.57	0.54	0.69	0.84	0.63	0.98	0.98	0.98	0.97	0.98	0.98	0.97	0.97	0.000749765
chrX:48784926:48785138:-@chrX:48783814|48783879:48783576:-	A3SS	0.9	0.92	0.94	0.91	0.97	0.91	0.94	0.94	0.7	0	0	0.85	0.74	0	0	0	0.000749765
chr15:61141828:61141897:+@chr15:61149122|61150342:61151164:+	A3SS	0.02	0.02	0.01	0.02	0.02	0.03	0.02	0.03	0.07	0.08	0.06	0.08	0.12	0.12	0.1	0.1	0.00075679
chr6:35544149:35544628:+@chr6:35544702|35545136:35545284:+	A3SS	0.98	0.97	0.99	0.98	0.99	0.98	0.99	0.99	0.93	0.93	0.93	0.87	0.92	0.93	0.94	0.88	0.00075679
chr14:92467348:92467471:+@chr14:92467518|92467521:92467800:+	A3SS	0	0	0.48	0.54	0.42	0	0	0	0.88	0.85	0.79	0.83	0.64	0.79	0.85	0.84	0.000770974
chr20:17884009:17884119:-@chr20:17882779|17882867:17882640:-	A3SS	0.63	0.61	0.7	0.72	0.72	0.79	0.7	0.69	0.6	0	0	0.58	0	0	0	0.55	0.000770974
chr2:70305190:70306439:-@chr2:70297571|70297630:70297522:-	A3SS	0.51	0.37	0.2	0.36	0.45	0.43	0.37	0.2	0.03	0.04	0.03	0.06	0.03	0.02	0.03	0.03	0.000770974
chr8:42520114:42520906:+@chr8:42522675|42522956:42523080:+	A3SS	0	0.19	0	0	0.19	0.28	0	0	0.68	0.72	0.84	0.83	0.72	0.62	0.69	0.65	0.000770974
chr12:52962851:52964018:+@chr12:52964600|52964617:52965266:+	A3SS	0.97	0.96	0.96	0.97	0.97	0.97	0.95	0.97	0.87	0.52	0.81	0.83	0.61	0.62	0.8	0.84	0.000778133
chr15:89284540:89284707:+@chr15:89286671|89287146:89287316:+	A3SS	0.85	0.76	0.76	0.82	0.74	0.76	0.76	0.76	0.68	0.65	0.71	0.68	0.55	0.58	0.56	0.5	0.000778133
chr19:5608252:5608358:+@chr19:5612529|5612532:5612819:+	A3SS	0.95	0.97	0.98	0.95	0.97	0.97	0.96	0.97	0.89	0.93	0.93	0.93	0.9	0.93	0.91	0.92	0.000778133
chr3:128806141:128806316:+@chr3:128806410|128806429:128806689:+	A3SS	0.84	0.87	0.94	0.92	0.95	0.92	0.81	0.88	0.65	0.73	0	0.75	0	0	0	0	0.000778133
chr5:130627582:130627758:+@chr5:130722801|130722950:130723139:+	A3SS	0.73	0.8	0.62	0.8	0	0.63	0.65	0.85	0.99	0.99	0.98	0.99	0.98	0.98	0.98	0.99	0.000778133
chr6:41864877:41865052:+@chr6:41865247|41865284:41865611:+	A3SS	0.99	0.98	0.99	0.99	0.99	0.98	0.98	0.98	0.87	0.77	0.89	0.93	0.86	0.73	0.58	0.71	0.000785338
chr16:8626854:8627156:+@chr16:8630088|8630258:8630468:+	A3SS	0.97	0.97	0.98	0.98	0.98	0.95	0.97	0.97	0.9	0.94	0.92	0.91	0.94	0.92	0.94	0.81	0.000792588
chr13:25691594:25691804:-@chr13:25690725|25690743:25690648:-	A3SS	0	0	0	0	0	0	0	0.37	0.39	0.45	0.36	0.48	0.47	0.42	0.45	0.45	0.000794934
chr16:67287181:67287327:+@chr16:67289497|67289595:67290443:+	A3SS	0.59	0.55	0.58	0.73	0.84	0.73	0.73	0.38	0	0.41	0	0	0	0	0	0	0.000794934
chr1:1360766:1361064:+@chr1:1362367|1362565:1362727:+	A3SS	0.95	0.95	0.97	0.97	0.96	0.97	0.98	0.97	0.92	0.92	0.84	0.92	0.88	0.88	0.9	0.84	0.000807225
chr1:224041187:224041310:+@chr1:224042296|224043565:224044793:+	A3SS	0.98	0.98	0.97	0.97	0.97	0.97	0.98	0.86	0.12	0.1	0.07	0.1	0.08	0.08	0.07	0.06	0.000807225
chr9:138958867:138959027:-@chr9:138958321|138958379:138958164:-	A3SS	0.46	0.92	0.91	0.96	0.94	0.93	0.94	0.93	0	0.87	0	0	0	0	0	0	0.000810584
chr14:66806171:66806253:+@chr14:66815488|66815720:66816007:+	A3SS	0.93	0.92	0.92	0.69	0.6	0.89	0.83	0.83	0.98	0.98	0.97	0.97	0.97	0.98	0.98	0.99	0.000814611
chr19:18560805:18560887:+@chr19:18561223|18561289:18561493:+	A3SS	0.75	0.72	0.82	0.89	0.84	0.77	0.76	0.76	0	0	0	0.74	0	0	0	0	0.000818486
chr1:172100436:172100666:-@chr1:172100263|172100267:172100245:-	A3SS	0	0	0	0	0	0	0	0.44	0.48	0.46	0.47	0.43	0.48	0.53	0.57	0.69	0.000818486
chr1:1360766:1361064:+@chr1:1362170|1362367:1362727:+	A3SS	0.94	0.97	0.98	0.97	0.98	0.98	0.98	0.97	0.48	0.9	0.93	0.9	0.89	0.82	0.72	0.91	0.000822044
chr22:38246129:38246702:+@chr22:38247305|38247326:38247622:+	A3SS	0.98	0.97	0.97	0.97	0.99	0.98	0.97	0.98	0.95	0.85	0.91	0.91	0.87	0.82	0.75	0.79	0.000822044
chr6:33493714:33494043:-@chr6:33493450|33493571:33493236:-	A3SS	0.95	0.92	0.96	0.95	0.95	0.94	0.9	0.94	0	0	0.79	0.82	0.78	0	0.8	0	0.000822044
chr11:56950637:56950799:-@chr11:56950365|56950438:56950038:-	A3SS	0.6	0.39	0.68	0.63	0.8	0.62	0.59	0.74	0	0	0.55	0	0	0	0	0	0.000826441
chr16:2195315:2196216:+@chr16:2196360|2196363:2196411:+	A3SS	0.47	0.53	0.59	0.48	0.45	0.49	0.42	0.54	0	0.44	0	0	0	0	0	0	0.000826441
chr19:10126581:10126732:-@chr19:10126406|10126449:10126262:-	A3SS	0.64	0.76	0.86	0.84	0.91	0.83	0.79	0.87	0	0.71	0	0	0	0	0	0	0.000826441
chr19:15079179:15079332:+@chr19:15080867|15081068:15081208:+	A3SS	0.7	0.74	0.83	0.63	0.73	0.76	0.84	0.8	0	0	0	0	0	0.69	0	0	0.000826441
chr9:35092683:35093122:-@chr9:35092191|35092308:35092092:-	A3SS	0.51	0.45	0.67	0.41	0.23	0.64	0.47	0.36	0	0	0	0	0	0.27	0	0	0.000826441
chr11:14863898:14865456:-@chr11:14858481|14858890:14858258:-	A3SS	0.16	0.5	0.33	0.11	0.2	0.73	0.84	0.9	0.97	0.98	0.96	0.98	0.98	0.98	0.97	0.97	0.000829522
chr17:77997788:78001940:-@chr17:77997045|77997125:77997029:-	A3SS	0.17	0.23	0.17	0.16	0.17	0.14	0.15	0.17	0.32	0.38	0.27	0.28	0.28	0.37	0.4	0.28	0.000829522
chr5:156841377:156841529:-@chr5:156837321|156840588:156836890:-	A3SS	0.97	0.98	0.98	0.97	0.97	0.97	0.99	0.99	0.96	0.87	0.91	0.93	0.96	0.95	0.92	0.92	0.000829522
chr11:65095438:65097007:+@chr11:65097400|65097449:65098237:+	A3SS	0.94	0.98	0.97	0.97	0.94	0.95	0.97	0.97	0.9	0.89	0.89	0.92	0.86	0.92	0.91	0.93	0.000837046
chr1:11962825:11963128:+@chr1:11964454|11964614:11964758:+	A3SS	0	0	0	0	0.44	0.65	0.52	0.71	0.88	0.89	0.92	0.92	0.86	0.86	0.9	0.88	0.000837046
chr1:11962825:11963128:+@chr1:11964454|11964618:11964758:+	A3SS	0	0	0	0	0.43	0.55	0.56	0.79	0.9	0.88	0.93	0.91	0.88	0.86	0.91	0.93	0.000837046
chr4:15265925:15266122:-@chr4:15255378|15255429:15255214:-	A3SS	0	0	0.74	0	0.62	0.54	0	0.63	0.97	0.98	0.95	0.97	0.93	0.95	0.96	0.96	0.000837046
chr1:31814673:31814783:+@chr1:31815288|31815322:31815646:+	A3SS	0.95	0.97	0.99	0.96	0.98	0.97	0.97	0.97	0.85	0.9	0.91	0.92	0.9	0.92	0.83	0.88	0.000844617
chr2:44299123:44299180:+@chr2:44310636|44311056:44312114:+	A3SS	0.59	0.5	0.59	0.58	0.56	0.5	0.52	0.65	0.97	0.95	0.97	0.94	0.97	0.87	0.97	0.98	0.000844617
chr5:179182091:179182659:+@chr5:179183464|179183473:179183693:+	A3SS	0.97	0.96	0.98	0.97	0.98	0.96	0.97	0.98	0.9	0.94	0.95	0.93	0.94	0.9	0.93	0.92	0.000844617
chr11:68133819:68134067:+@chr11:68137110|68138676:68139296:+	A3SS	0.61	0.44	0.59	0.58	0.68	0.51	0.77	0.64	0.95	0.98	0.98	0.97	0.99	0.99	0.99	0.99	0.000852234
chr12:56432225:56432509:-@chr12:56431746|56431786:56431550:-	A3SS	0.84	0.87	0.95	0.93	0.96	0.9	0.89	0.93	0	0.81	0.58	0.71	0	0.63	0	0	0.000852234
chr19:13088467:13088926:-@chr19:13087979|13088245:13087811:-	A3SS	0.97	0.96	0.97	0.97	0.98	0.98	0.93	0.96	0.91	0.87	0	0.86	0	0.86	0.9	0	0.000852234
chr1:97051173:97051250:+@chr1:97051417|97051420:97052937:+	A3SS	0	0	0	0.68	0	0.75	0.82	0.87	0.92	0.94	0.96	0.88	0.93	0.98	0.97	0.88	0.000852234
chr2:190238328:190238422:+@chr2:190239012|190240167:190240567:+	A3SS	0.2	0.37	0.16	0.49	0.29	0.79	0.64	0.77	0.95	0.97	0.98	0.98	0.96	0.98	0.98	0.97	0.000852234
chr4:70660766:70661019:-@chr4:70655508|70655568:70655377:-	A3SS	0	0.56	0	0	0.64	0.4	0.41	0	0.86	0.94	0.93	0.87	0.88	0.77	0.81	0.94	0.000852234
chr5:179068585:179068666:+@chr5:179069480|179069526:179069672:+	A3SS	0	0	0.7	0	0.75	0.47	0	0.76	0.9	0.92	0.89	0.88	0.87	0.9	0.86	0.84	0.000852234
chrX:48317817:48318615:+@chrX:48318893|48319147:48319415:+	A3SS	0.96	0.97	0.95	0.95	0.96	0.96	0.96	0.94	0.82	0.63	0.8	0.73	0.74	0.84	0.93	0.46	0.000852234
chr14:20749809:20750002:-@chr14:20749305|20749565:20748572:-	A3SS	0.99	0.99	0.99	0.98	0.99	0.93	0.97	0.71	0.59	0.46	0.52	0.53	0.55	0.39	0.62	0.5	0.000859897
chr1:224041187:224041310:+@chr1:224042296|224043584:224044793:+	A3SS	0.99	0.98	0.98	0.96	0.97	0.97	0.99	0.98	0.2	0.14	0.1	0.15	0.11	0.11	0.11	0.08	0.000859897
chr20:44420433:44421216:-@chr20:44419748|44419819:44419669:-	A3SS	0.04	0.05	0.04	0.03	0.02	0.03	0.08	0.04	0.2	0.15	0.15	0.16	0.13	0.16	0.18	0.15	0.000859897
chr5:137299908:137300015:+@chr5:137303384|137303678:137304072:+	A3SS	0	0.75	0.67	0.67	0	0.63	0.73	0.85	0.94	0.94	0.89	0.91	0.89	0.94	0.93	0.89	0.000859897
chr7:106623505:106623832:+@chr7:106627841|106627868:106627982:+	A3SS	0.09	0.04	0.05	0.05	0.07	0.04	0.06	0.05	0.14	0.13	0.1	0.11	0.1	0.12	0.1	0.13	0.000859897
chr8:145713242:145713382:-@chr8:145712605|145712956:145712180:-	A3SS	0.96	0.93	0.97	0.92	0.97	0.93	0.92	0.97	0	0.82	0.79	0.68	0.81	0	0	0.86	0.000859897
chr9:94103654:94103925:-@chr9:94102119|94102913:94101993:-	A3SS	0.03	0.03	0.02	0.01	0.01	0.01	0.03	0.02	0.27	0.08	0.3	0.06	0.17	0.15	0.15	0.09	0.000859897
chr20:34835479:34835718:-@chr20:34832841|34833010:34832690:-	A3SS	0.95	0.91	0.91	0.94	0.97	0.94	0.91	0.96	0.89	0.89	0.88	0.9	0.89	0.84	0.81	0.82	0.000867607
chr22:48573686:48573946:-@chr22:48567174|48567539:48567042:-	A3SS	0.41	0.66	0.74	0.75	0.78	0.4	0.78	0.78	0.86	0.89	0.89	0.83	0.83	0.91	0.89	0.88	0.000867607
chr11:197500:198938:+@chr11:199175|199271:199318:+	A3SS	0.07	0.07	0.03	0.05	0.03	0.06	0.05	0.06	0.16	0.11	0.1	0.11	0.2	0.11	0.19	0.14	0.000875363
chr1:155175964:155176326:-@chr1:155174875|155174929:155174834:-	A3SS	0.06	0.05	0.03	0.08	0.1	0.06	0.06	0.11	0.13	0.12	0.15	0.13	0.14	0.27	0.13	0.19	0.000875363
chr22:20314140:20314435:-@chr22:20313696|20314050:20313597:-	A3SS	0.84	0.79	0.87	0.8	0.89	0.89	0.81	0.87	0	0.75	0.75	0.73	0.76	0.73	0	0	0.000875363
chr2:71415139:71415234:+@chr2:71429065|71429391:71430909:+	A3SS	0.97	0.97	0.99	0.96	0.98	0.97	0.93	0.8	0.38	0.61	0.62	0.45	0.69	0.38	0.39	0.38	0.000875363
chr12:47809550:47811471:-@chr12:47809383|47809440:47809292:-	A3SS	0.04	0.06	0.03	0.03	0.02	0.04	0.04	0.02	0.1	0.07	0.13	0.08	0.09	0.15	0.23	0.1	0.000883166
chr17:46199234:46199910:-@chr17:46195917|46197396:46195757:-	A3SS	0.79	0.87	0.75	0.84	0.85	0.89	0.87	0.82	0.94	0.95	0.96	0.95	0.94	0.94	0.93	0.93	0.000883166
chr17:50395666:50395791:-@chr17:50393686|50395275:50393479:-	A3SS	0.73	0.74	0.5	0.81	0.78	0.78	0.73	0.82	0.9	0.95	0.94	0.93	0.92	0.93	0.93	0.95	0.000883166
chr17:77410346:77411727:-@chr17:77406670|77406751:77406618:-	A3SS	0.05	0.03	0.02	0.06	0.04	0.02	0.04	0.04	0.12	0.07	0.09	0.07	0.1	0.14	0.12	0.11	0.000883166
chr19:965191:965472:-@chr19:964339|964357:964240:-	A3SS	0.08	0.05	0.04	0.05	0.02	0.03	0.04	0.06	0.15	0.11	0.09	0.1	0.1	0.1	0.15	0.19	0.000883166
chr22:18328267:18328812:+@chr22:18329756|18330081:18330338:+	A3SS	0.97	0.96	0.99	0.98	0.97	0.97	0.99	0.98	0.85	0.67	0.89	0.73	0.83	0.85	0.95	0.9	0.000883166
chr2:28374691:28374862:+@chr2:28414821|28414849:28415087:+	A3SS	0.96	0.96	0.98	0.98	0.97	0.95	0.96	0.94	0.85	0.92	0.83	0.93	0.86	0.92	0.89	0.93	0.000883166
chr3:9829932:9830029:+@chr3:9834329|9835239:9835604:+	A3SS	0.74	0.84	0.63	0.82	0.77	0.8	0.7	0.77	0.88	0.9	0.88	0.89	0.89	0.92	0.9	0.9	0.000883166
chr5:43417660:43417911:-@chr5:43412747|43413343:43412504:-	A3SS	0.92	0.74	0.64	0.76	0.86	0.92	0.7	0.78	0.95	0.98	0.98	0.97	0.99	0.98	0.99	0.97	0.000883166
chr7:99115385:99115588:-@chr7:99111767|99112135:99111674:-	A3SS	0.34	0.55	0.63	0.5	0.45	0.34	0.55	0.64	0.76	0.85	0.82	0.77	0.89	0.85	0.82	0.85	0.000883166
chr8:93973393:93973478:-@chr8:93968071|93968139:93966724:-	A3SS	0.38	0.51	0.47	0.36	0.47	0.46	0.4	0.45	0.91	0.92	0.9	0.9	0.92	0.95	0.91	0.91	0.000883166
chrX:48264251:48265239:+@chrX:48267031|48267086:48267404:+	A3SS	0.98	0.96	0.97	0.98	0.99	0.98	0.97	0.96	0.92	0.9	0.93	0.9	0.87	0.74	0.8	0.86	0.000883166
chr10:17315972:17317394:+@chr10:17317851|17318299:17318384:+	A3SS	0.02	0.02	0.01	0.01	0.04	0.01	0.05	0.07	0.68	0.59	0.75	0.36	0.52	0.54	0.75	0.45	0.000891016
chr15:41675898:41676021:+@chr15:41676866|41677683:41677817:+	A3SS	0.62	0.62	0	0.57	0.63	0.62	0.65	0	0.87	0.85	0.87	0.82	0.8	0.84	0.76	0.79	0.000891016
chr16:56248781:56248904:+@chr16:56250808|56250826:56251094:+	A3SS	0.92	0.89	0.93	0.95	0.79	0.88	0.79	0.72	0.7	0.56	0.56	0.66	0	0.54	0	0	0.000891016
chr20:43896182:43897162:+@chr20:43902368|43902494:43902504:+	A3SS	0.09	0.09	0.17	0.18	0.09	0.12	0.18	0.15	0.44	0.34	0.23	0.26	0.35	0.54	0.35	0.38	0.000891016
chr22:35911204:35912032:-@chr22:35908568|35908721:35908138:-	A3SS	0.97	0.94	0.97	0.93	0.96	0.98	0.97	0.98	0.9	0.61	0.85	0.8	0.85	0.75	0.92	0.88	0.000891016
chr2:232908727:232908828:+@chr2:232909168|232909423:232909931:+	A3SS	0.93	0.92	0.93	0.92	0.91	0.91	0.95	0.92	0.85	0.78	0.77	0.9	0.86	0.75	0.88	0	0.000891016
chr6:136640696:136641607:-@chr6:136638820|136639339:136638674:-	A3SS	0.95	0.92	0.9	0.93	0.75	0.85	0.83	0.88	0.97	0.97	0.96	0.96	0.98	0.97	0.99	0.98	0.000891016
chr10:101448281:101448605:+@chr10:101450614|101450720:101450805:+	A3SS	0.1	0.09	0.06	0.1	0.05	0.07	0.11	0.1	0.33	0.26	0.25	0.24	0.39	0.26	0.4	0.28	0.000898913
chr10:17315972:17317394:+@chr10:17317851|17318255:17318384:+	A3SS	0.02	0.02	0.01	0.02	0.06	0.01	0.05	0.08	0.78	0.66	0.82	0.4	0.57	0.61	0.8	0.49	0.000898913
chr11:10785378:10785799:-@chr11:10784133|10784170:10784030:-	A3SS	0.34	0.55	0.54	0.25	0.41	0.36	0.49	0.35	0.15	0.07	0.1	0.13	0.13	0.13	0.1	0.16	0.000898913
chr11:68818160:68818619:+@chr11:68819276|68819444:68821330:+	A3SS	0.94	0.88	0.91	0.95	0.95	0.94	0.95	0.93	0	0.49	0.62	0.72	0.48	0.39	0.87	0.67	0.000898913
chr11:68818160:68818619:+@chr11:68819276|68819635:68821330:+	A3SS	0.94	0.98	0.96	0.97	0.98	0.95	0.97	0.98	0	0.63	0.55	0.81	0.39	0.34	0.88	0.67	0.000898913
chr12:55368049:55368433:-@chr12:55352997|55353116:55352791:-	A3SS	0.08	0.08	0.03	0.03	0.02	0.04	0.05	0.04	0.18	0.18	0.21	0.09	0.16	0.09	0.15	0.77	0.000898913
chr12:55405013:55405725:-@chr12:55404574|55404600:55404503:-	A3SS	0.13	0.12	0.12	0.11	0.1	0.16	0.12	0.15	0.33	0.41	0.44	0.44	0.36	0.47	0.42	0.29	0.000898913
chr14:20807297:20807478:-@chr14:20801335|20801828:20801310:-	A3SS	0.68	0.68	0.55	0.6	0.58	0.56	0.57	0.49	0.82	0.82	0.81	0.82	0.84	0.89	0.85	0.77	0.000898913
chr17:30334134:30334684:+@chr17:30337074|30337120:30337263:+	A3SS	0.06	0.07	0.04	0.03	0.04	0.06	0.08	0.07	0.09	0.09	0.1	0.12	0.15	0.18	0.15	0.2	0.000898913
chr17:73911244:73911765:+@chr17:73922555|73922628:73922703:+	A3SS	0.14	0.09	0.09	0.1	0.14	0.15	0.1	0.15	0.4	0.29	0.27	0.28	0.43	0.23	0.45	0.29	0.000898913
chr17:7425420:7428007:+@chr17:7429737|7429774:7429839:+	A3SS	0.15	0.11	0.08	0.13	0.15	0.11	0.05	0.13	0.28	0.29	0.23	0.29	0.18	0.27	0.3	0.27	0.000898913
chr1:40715467:40716153:+@chr1:40717295|40717592:40717747:+	A3SS	0.9	0.91	0.94	0.9	0.86	0.9	0.93	0.92	0.79	0.82	0.85	0.84	0.83	0.66	0.79	0.49	0.000898913
chr2:130631294:130633384:-@chr2:130630669|130630856:130630628:-	A3SS	0.11	0.12	0.08	0.05	0.03	0.09	0.08	0.1	0.33	0.13	0.18	0.18	0.16	0.28	0.18	0.22	0.000898913
chr4:156940479:156940676:+@chr4:156942944|156943043:156943181:+	A3SS	0.93	0.98	0.97	0.97	0.92	0.94	0.95	0.96	0.91	0.91	0.86	0.81	0.89	0.9	0.85	0.91	0.000898913
chr6:112681851:112682520:-@chr6:112644326|112644363:112644262:-	A3SS	0.15	0.07	0.08	0.17	0.16	0.1	0.09	0.08	0.22	0.29	0.24	0.36	0.36	0.38	0.26	0.36	0.000898913
chr6:8380575:8380794:-@chr6:8375389|8379662:8375096:-	A3SS	0.6	0.42	0.68	0.84	0.78	0.69	0.81	0.76	0.97	0.95	0.93	0.96	0.98	0.96	0.97	0.96	0.000898913
chr7:107945870:107945981:-@chr7:107943127|107943254:107942116:-	A3SS	0.63	0.34	0.72	0.5	0.13	0.45	0.14	0.06	0.98	0.98	0.93	0.97	0.97	0.98	0.96	0.99	0.000898913
chr7:97339599:97339790:-@chr7:97336353|97336427:97336156:-	A3SS	0.98	0.97	0.95	0.93	0.93	0.96	0.96	0.95	0.88	0.86	0.85	0.92	0.82	0.59	0.88	0.92	0.000898913
chr9:85774897:85775271:-@chr9:85774115|85774175:85773644:-	A3SS	0.29	0.46	0.36	0.36	0.36	0.68	0.66	0.59	0.91	0.78	0.86	0.94	0.89	0.93	0.98	0.94	0.000898913
chrX:99785819:99786168:+@chrX:99787846|99787975:99788057:+	A3SS	0.03	0.04	0.01	0.04	0.02	0.01	0.03	0.02	0.7	0.75	0.24	0.48	0.41	0.23	0.18	0.24	0.000898913
chr11:85107481:85108070:-@chr11:85106221|85106417:85106174:-	A3SS	0.05	0.02	0.02	0.03	0.01	0.02	0.04	0.06	0.67	0.79	0.82	0.57	0.66	0.69	0.65	0.89	0.000906857
chr15:97484450:97484520:+@chr15:97487095|97490478:97493311:+	A3SS	0.94	0.96	0.99	0.99	0.92	0.85	0.85	0.91	0.77	0.82	0.8	0.68	0.76	0.77	0.84	0.76	0.000906857
chr17:50395666:50395791:-@chr17:50393672|50395275:50393479:-	A3SS	0.79	0.76	0.66	0.73	0.77	0.8	0.77	0.8	0.9	0.95	0.93	0.92	0.91	0.94	0.91	0.94	0.000906857
chr19:11407566:11408017:+@chr19:11408210|11408355:11408544:+	A3SS	0.94	0.97	0.97	0.96	0.98	0.95	0.95	0.96	0.84	0.92	0.91	0.91	0.89	0.87	0.9	0.85	0.000906857
chr19:40927866:40928093:-@chr19:40927162|40927479:40927064:-	A3SS	0.83	0.81	0.8	0.84	0.8	0.82	0.86	0.83	0.78	0.79	0.72	0.7	0.72	0	0.65	0	0.000906857
chr2:64064502:64064657:-@chr2:64062489|64062525:64062284:-	A3SS	0	0.21	0.56	0.37	0.37	0.35	0	0.38	0.78	0.92	0.66	0.65	0.78	0.65	0.68	0.88	0.000906857
chr2:95318408:95318481:+@chr2:95319608|95320508:95320781:+	A3SS	0.82	0.68	0.92	0.78	0.86	0.59	0.65	0.73	0.31	0.31	0.57	0.31	0.28	0.39	0.42	0.24	0.000906857
chr3:170974747:170975043:+@chr3:170979250|170979366:170980043:+	A3SS	0.52	0.09	0.14	0.09	0.1	0.15	0.46	0.12	0.94	0.88	0.93	0.86	0.95	0.94	0.93	0.95	0.000906857
chr4:156807827:156808021:+@chr4:156837358|156837408:156837724:+	A3SS	0.96	0.98	0.96	0.98	0.93	0.94	0.97	0.97	0.61	0.79	0.71	0.75	0.88	0.83	0.47	0.71	0.000906857
chr4:156807827:156808021:+@chr4:156837358|156837537:156837724:+	A3SS	0.97	0.97	0.96	0.97	0.91	0.93	0.95	0.98	0.56	0.76	0.79	0.61	0.85	0.78	0.74	0.83	0.000906857
chr5:138686186:138686555:+@chr5:138688884|138688924:138689250:+	A3SS	0.19	0.17	0.13	0.13	0.08	0.13	0.12	0.1	0.66	0.24	0.5	0.58	0.42	0.35	0.25	0.2	0.000906857
chr5:138686186:138686555:+@chr5:138688884|138689028:138689250:+	A3SS	0.05	0.06	0.03	0.09	0.1	0.06	0.13	0.2	0.38	0.48	0.53	0.48	0.53	0.52	0.31	0.52	0.000906857
chr6:117096422:117096665:-@chr6:117094768|117095063:117094490:-	A3SS	0.17	0.32	0.27	0.07	0.41	0.55	0.17	0.55	0.88	0.94	0.96	0.93	0.96	0.95	0.94	0.97	0.000906857
chr7:75771237:75771546:+@chr7:75773067|75773070:75773100:+	A3SS	0.13	0.04	0.03	0.07	0.13	0.07	0.04	0.09	0.19	0.14	0.29	0.2	0.21	0.19	0.23	0.17	0.000906857
chr9:6483826:6483932:+@chr9:6485585|6486944:6487103:+	A3SS	0.57	0.54	0.54	0.61	0.51	0.64	0.63	0.57	0.82	0.87	0.79	0.74	0.76	0.82	0.76	0.8	0.000906857
chr9:91124387:91124532:+@chr9:91130162|91130283:91130411:+	A3SS	0.68	0.73	0.76	0.72	0.7	0.78	0.64	0.74	0.92	0.87	0.82	0.87	0.87	0.89	0.8	0.84	0.000906857
chr11:10778213:10778647:-@chr11:10777879|10777897:10777675:-	A3SS	0.06	0.03	0.14	0.02	0.04	0.01	0.06	0.01	0.94	0.9	0.93	0.68	0.82	0.91	0.94	0.79	0.000914848
chr11:118477415:118478334:-@chr11:118476967|118477058:118476938:-	A3SS	0.05	0.09	0.1	0.08	0.06	0.05	0.1	0.07	0.14	0.12	0.14	0.22	0.45	0.24	0.13	0.18	0.000914848
chr11:63138048:63138599:-@chr11:63122161|63122211:63122109:-	A3SS	0.19	0.09	0.05	0.19	0.17	0.27	0.22	0.09	0.6	0.56	0.42	0.41	0.59	0.3	0.48	0.56	0.000914848
chr11:68818160:68818619:+@chr11:68819444|68819635:68821330:+	A3SS	0.96	0.96	0.9	0.95	0.97	0.93	0.94	0.97	0	0.66	0.35	0.66	0.54	0.28	0.84	0.34	0.000914848
chr16:88621545:88621631:+@chr16:88625085|88625208:88625405:+	A3SS	0.89	0.86	0.88	0.86	0.8	0.9	0.74	0.78	0	0.61	0.64	0.62	0.73	0.58	0.73	0	0.000914848
chr17:23984694:23985231:-@chr17:23984474|23984546:23984428:-	A3SS	0.12	0.05	0.06	0.11	0.03	0.05	0.06	0.04	0.16	0.25	0.18	0.24	0.15	0.17	0.16	0.29	0.000914848
chr19:19470252:19470531:+@chr19:19472927|19472930:19473225:+	A3SS	0.81	0.92	0.79	0.82	0.81	0.83	0.84	0.82	0.64	0.72	0.63	0.55	0.54	0.45	0.63	0.7	0.000914848
chr22:18328267:18328812:+@chr22:18329756|18330050:18330338:+	A3SS	0.98	0.95	0.99	0.98	0.96	0.97	0.99	0.97	0.81	0.64	0.85	0.78	0.88	0.76	0.94	0.73	0.000914848
chr22:35745648:35745859:+@chr22:35750179|35755203:35755799:+	A3SS	0.24	0.16	0.14	0.16	0.15	0.17	0.2	0.15	0.26	0.27	0.28	0.29	0.35	0.46	0.26	0.31	0.000914848
chr2:183289895:183290044:+@chr2:183290913|183291129:183291262:+	A3SS	0.6	0.72	0.49	0.78	0.58	0.61	0.63	0.61	0.87	0.89	0.8	0.81	0.85	0.83	0.81	0.87	0.000914848
chr3:161599773:161600231:+@chr3:161601110|161601304:161601447:+	A3SS	0.88	0.68	0.82	0.7	0.91	0.92	0.82	0.83	0.52	0.57	0.49	0.52	0.44	0.47	0.59	0.47	0.000914848
chr5:175747842:175748205:-@chr5:175746516|175746550:175746447:-	A3SS	0.27	0.31	0.25	0.12	0.12	0.15	0.29	0.29	0.43	0.38	0.4	0.32	0.39	0.33	0.4	0.52	0.000914848
chr6:43004829:43005437:+@chr6:43010094|43010191:43010314:+	A3SS	0.09	0.25	0.06	0.16	0.06	0.25	0.08	0.12	0.27	0.61	0.42	0.29	0.44	0.33	0.42	0.4	0.000914848
chr8:30059905:30060235:-@chr8:30051086|30051109:30050935:-	A3SS	0.09	0.32	0.27	0.15	0.15	0.27	0.24	0.32	0.52	0.89	0.45	0.78	0.56	0.83	0.53	0.85	0.000914848
chrX:118254239:118254682:+@chrX:118258273|118258300:118258455:+	A3SS	0.14	0.11	0.04	0.08	0.03	0.03	0.08	0.12	0.25	0.24	0.22	0.22	0.36	0.27	0.2	0.19	0.000914848
chrX:48318893:48319751:+@chrX:48319840|48319894:48319936:+	A3SS	0.08	0.07	0.04	0.06	0.03	0.05	0.06	0.07	0.23	0.15	0.11	0.24	0.1	0.14	0.14	0.26	0.000914848
chr6:143870067:143870254:-@chr6:143866904|143867082:143866743:-	A3SS	0.99	0.98	0.99	0.98	0.98	0.98	0.98	0.97	0.94	0.97	0.96	0.96	0.96	0.96	0.96	0.97	0.000917431
chr10:102668131:102668188:+@chr10:102673722|102673725:102674719:+	A3SS	0.55	0.79	0.61	0.57	0.67	0.8	0.52	0.73	0.91	0.91	0.89	0.87	0.88	0.84	0.89	0.9	0.000922886
chr10:123723895:123724315:-@chr10:123723586|123723605:123723509:-	A3SS	0.41	0.22	0.3	0.32	0.29	0.3	0.41	0.35	0.48	0.43	0.45	0.57	0.54	0.51	0.53	0.42	0.000922886
chr12:119060088:119060231:-@chr12:119059964|119060001:119059732:-	A3SS	0.94	0.91	0.92	0.92	0.93	0.91	0.95	0.85	0.75	0.82	0.77	0.59	0.84	0.48	0.55	0.62	0.000922886
chr13:42464114:42464722:-@chr13:42441313|42442806:42441230:-	A3SS	0.21	0.27	0.12	0.23	0.17	0.15	0.22	0.24	0.32	0.41	0.44	0.59	0.51	0.51	0.42	0.59	0.000922886
chr15:72538078:72538290:-@chr15:72536065|72536077:72535946:-	A3SS	0.29	0.22	0.16	0.15	0.2	0.14	0.2	0.12	0.47	0.38	0.46	0.32	0.35	0.37	0.32	0.3	0.000922886
chr16:73198056:73198539:-@chr16:73100324|73100359:73100238:-	A3SS	0.14	0.06	0.02	0.07	0.05	0.07	0.06	0.1	0.32	0.37	0.27	0.21	0.44	0.29	0.38	0.36	0.000922886
chr16:88621545:88621631:+@chr16:88625085|88625099:88625405:+	A3SS	0.9	0.81	0.87	0.88	0.82	0.9	0.65	0.83	0	0.43	0.58	0.26	0.44	0.47	0.38	0	0.000922886
chr16:88621545:88621631:+@chr16:88625099|88625208:88625405:+	A3SS	0.87	0.75	0.89	0.82	0.72	0.77	0.82	0.73	0	0.6	0.69	0.62	0.7	0.55	0.66	0	0.000922886
chr17:45618677:45618867:-@chr17:45618374|45618380:45618138:-	A3SS	0.93	0.97	0.98	0.92	0.91	0.94	0.96	0.97	0.61	0.87	0.81	0.68	0.43	0.84	0.84	0.71	0.000922886
chr17:5263398:5264224:-@chr17:5262160|5262185:5262059:-	A3SS	0.09	0.21	0.22	0.14	0.07	0.16	0.22	0.12	0.41	0.44	0.37	0.31	0.24	0.54	0.5	0.41	0.000922886
chr17:77420334:77420571:-@chr17:77420154|77420240:77418922:-	A3SS	0.98	0.79	0.87	0.89	0.83	0.86	0.84	0.81	0.69	0.71	0.74	0.71	0.7	0.64	0.74	0.77	0.000922886
chr19:14384825:14385036:-@chr19:14384490|14384523:14384363:-	A3SS	0.05	0.1	0.06	0.07	0.02	0.04	0.1	0.04	0.22	0.19	0.44	0.21	0.26	0.16	0.24	0.35	0.000922886
chr19:2220520:2220743:+@chr19:2222384|2222781:2222953:+	A3SS	0.95	0.86	0.92	0.9	0.82	0.91	0.87	0.9	0.63	0.44	0.63	0.46	0.75	0.66	0.77	0.15	0.000922886
chr19:9312734:9312860:+@chr19:9313293|9313371:9315523:+	A3SS	0.33	0.56	0.53	0.42	0	0.34	0.36	0.55	0.9	0.86	0.83	0.87	0.82	0.9	0.88	0.86	0.000922886
chr1:142535724:142536990:-@chr1:142511356|142511478:142511270:-	A3SS	0.05	0.09	0.15	0.07	0.07	0.09	0.11	0.1	0.26	0.37	0.27	0.42	0.25	0.35	0.46	0.32	0.000922886
chr1:224131718:224132307:-@chr1:224128661|224128690:224128611:-	A3SS	0.23	0.15	0.14	0.12	0.12	0.22	0.2	0.29	0.38	0.46	0.39	0.35	0.36	0.32	0.32	0.53	0.000922886
chr1:227544469:227544926:-@chr1:227529376|227529928:227529108:-	A3SS	0.2	0.39	0.18	0.32	0.12	0.26	0.46	0.2	0.88	0.75	0.86	0.77	0.8	0.95	0.88	0.76	0.000922886
chr1:44217435:44217770:+@chr1:44219368|44219373:44219732:+	A3SS	0.87	0.88	0.82	0.92	0.92	0.91	0.93	0.89	0	0.79	0.77	0.35	0.46	0	0.4	0.51	0.000922886
chr21:39641175:39642832:-@chr21:39639754|39641088:39639626:-	A3SS	0.06	0.05	0.05	0.06	0.04	0.08	0.11	0.28	0.97	0.64	0.76	0.86	0.92	0.88	0.74	0.94	0.000922886
chr22:38246129:38246702:+@chr22:38247323|38247326:38247622:+	A3SS	0.88	0.77	0.85	0.81	0.92	0.91	0.88	0.85	0.42	0.5	0.44	0.54	0.65	0.76	0.55	0.61	0.000922886
chr3:23934345:23934542:+@chr3:23934935|23934951:23935071:+	A3SS	0	0.11	0.17	0.09	0.07	0.07	0.2	0.14	0.25	0.22	0.38	0.41	0.25	0.35	0.21	0.28	0.000922886
chr5:138686186:138686555:+@chr5:138688924|138689028:138689250:+	A3SS	0.08	0.05	0.04	0.11	0.17	0.04	0.15	0.24	0.31	0.56	0.51	0.4	0.57	0.58	0.31	0.59	0.000922886
chr5:139916916:139917229:-@chr5:139910938|139911953:139910830:-	A3SS	0.64	0.57	0.2	0.17	0.27	0.3	0.19	0.17	0.75	0.86	0.7	0.88	0.69	0.89	0.7	0.77	0.000922886
chr5:42847695:42847937:-@chr5:42840632|42842967:42840515:-	A3SS	0.73	0.69	0.54	0.68	0.82	0.66	0.78	0.64	0.9	0.92	0.95	0.94	0.95	0.96	0.97	0.97	0.000922886
chr5:56240839:56241327:+@chr5:56242753|56242893:56243120:+	A3SS	0.23	0.28	0.36	0.25	0.32	0.43	0.25	0.34	0.79	0.89	0.63	0.83	0.73	0.66	0.66	0.88	0.000922886
chr6:146297736:146297992:-@chr6:146296007|146296034:146295886:-	A3SS	0.12	0.08	0.14	0.1	0.07	0.11	0.12	0.1	0.24	0.22	0.15	0.23	0.32	0.31	0.33	0.3	0.000922886
chr6:44324332:44324491:+@chr6:44325092|44325185:44325298:+	A3SS	0.84	0.9	0.94	0.91	0.95	0.88	0.85	0.92	0.65	0.6	0.61	0.69	0.68	0	0	0.68	0.000922886
chr7:100302947:100303546:+@chr7:100303666|100303683:100303791:+	A3SS	0.36	0.43	0.31	0.21	0.3	0.44	0.42	0.35	0.46	0.48	0.49	0.57	0.49	0.6	0.52	0.52	0.000922886
chr7:2385555:2385672:+@chr7:2386440|2386445:2386906:+	A3SS	0.94	0.85	0.74	0.89	0.86	0.9	0.89	0.86	0.52	0.61	0.65	0.51	0.73	0.33	0.56	0.37	0.000922886
chr9:139625306:139627279:+@chr9:139627686|139627733:139627783:+	A3SS	0.24	0.23	0.2	0.22	0.27	0.21	0.23	0.28	0.38	0.48	0.32	0.51	0.3	0.36	0.57	0.51	0.000922886
chr9:91123143:91123347:+@chr9:91130162|91130283:91130411:+	A3SS	0.53	0.82	0.56	0.71	0.64	0.75	0.71	0.73	0.93	0.89	0.89	0.9	0.86	0.88	0.87	0.94	0.000922886
chr14:105549133:105549456:-@chr14:105246081|105246091:105245741:-	A3SS	0.53	0.68	0.56	0.53	0.55	0.63	0.79	0.72	0.45	0.42	0.34	0.5	0.47	0.31	0.39	0.3	0.000930972
chr14:105549139:105549456:-@chr14:105246079|105246091:105245741:-	A3SS	0.66	0.59	0.75	0.61	0.65	0.75	0.81	0.77	0.45	0.42	0.36	0.55	0.44	0.31	0.43	0.3	0.000930972
chr14:105549139:105549456:-@chr14:105246079|105246095:105245741:-	A3SS	0.51	0.67	0.68	0.62	0.66	0.71	0.73	0.63	0.41	0.36	0.33	0.49	0.41	0.29	0.39	0.32	0.000930972
chr14:105589439:105589751:-@chr14:105246079|105246095:105245741:-	A3SS	0.49	0.58	0.64	0.53	0.61	0.67	0.71	0.61	0.4	0.35	0.31	0.47	0.39	0.28	0.38	0.32	0.000930972
chr16:29739240:29739332:+@chr16:29749296|29749337:29749496:+	A3SS	0.85	0.84	0.8	0.89	0.81	0.88	0.89	0.82	0.73	0.75	0.79	0.65	0.78	0.63	0.69	0.72	0.000930972
chr16:65764164:65765450:+@chr16:65765566|65766025:65766348:+	A3SS	0.81	0.82	0.94	0.93	0.96	0.92	0.91	0.94	0.56	0.27	0.64	0.79	0.44	0.71	0.38	0.75	0.000930972
chr19:2221676:2222953:+@chr19:2223710|2223734:2223819:+	A3SS	0.34	0.29	0.28	0.26	0.25	0.24	0.22	0.32	0.53	0.38	0.37	0.56	0.4	0.48	0.38	0.55	0.000930972
chr19:45563300:45563677:+@chr19:45564131|45564166:45564257:+	A3SS	0.29	0.14	0.17	0.15	0.26	0.27	0.15	0.22	0.41	0.31	0.51	0.36	0.49	0.55	0.32	0.42	0.000930972
chr1:109839288:109839325:+@chr1:109839824|109839901:109843000:+	A3SS	0.46	0.62	0.44	0.49	0.75	0.73	0.59	0.47	0.39	0.19	0.29	0.32	0.42	0.18	0.43	0.29	0.000930972
chr1:148817943:148818898:-@chr1:148817408|148817591:148817344:-	A3SS	0.39	0.39	0.27	0.45	0.3	0.49	0.36	0.5	0.95	0.94	0.87	0.93	0.62	0.75	0.59	0.84	0.000930972
chr1:171716437:171717244:+@chr1:171721123|171721188:171721266:+	A3SS	0.46	0.51	0.28	0.35	0.28	0.39	0.37	0.33	0.2	0.19	0.14	0.23	0.16	0.17	0.22	0.1	0.000930972
chr1:224131718:224132307:-@chr1:224128658|224128690:224128611:-	A3SS	0.17	0.21	0.13	0.14	0.12	0.18	0.24	0.28	0.42	0.41	0.33	0.52	0.57	0.47	0.42	0.46	0.000930972
chr1:33136314:33136677:-@chr1:33133832|33134157:33133743:-	A3SS	0.34	0.6	0.69	0.82	0.74	0.71	0.77	0.77	0.94	0.96	0.97	0.92	0.88	0.95	0.93	0.91	0.000930972
chr1:46272332:46272525:+@chr1:46272797|46273086:46274381:+	A3SS	0.69	0.47	0.54	0.73	0.64	0.78	0.54	0.58	0.45	0.18	0.35	0.39	0.27	0.25	0.22	0.26	0.000930972
chr22:49314431:49315014:-@chr22:49313868|49313905:49313807:-	A3SS	0.22	0.31	0.15	0.23	0.31	0.16	0.05	0.13	0.43	0.47	0.39	0.37	0.5	0.4	0.52	0.62	0.000930972
chr2:190356850:190356979:-@chr2:190355573|190356094:190355393:-	A3SS	0.82	0.56	0.7	0.61	0.75	0.76	0.58	0.63	0.88	0.83	0.9	0.89	0.91	0.86	0.87	0.88	0.000930972
chr3:114214271:114214940:-@chr3:114212702|114212943:114212582:-	A3SS	0.43	0.12	0.09	0.13	0.09	0.22	0.19	0.35	0.89	0.9	0.95	0.97	0.92	0.87	0.96	0.93	0.000930972
chr3:161599773:161600231:+@chr3:161601082|161601304:161601447:+	A3SS	0.89	0.81	0.85	0.79	0.94	0.94	0.93	0.87	0.72	0.41	0.78	0.52	0.64	0.74	0.73	0.57	0.000930972
chr5:134762651:134763374:-@chr5:134752715|134752885:134752511:-	A3SS	0.94	0.73	0.82	0.92	0.86	0.85	0.88	0.74	0.58	0.14	0.38	0.72	0.61	0.09	0.18	0.38	0.000930972
chr6:146250849:146250929:-@chr6:146249269|146249616:146247636:-	A3SS	0.84	0.86	0.73	0.77	0.79	0.83	0.74	0.73	0.15	0.11	0.43	0.21	0.17	0.1	0.19	0.62	0.000930972
chr9:102110603:102111148:-@chr9:102105888|102105945:102105735:-	A3SS	0.86	0.82	0.91	0.96	0.93	0.92	0.88	0.88	0.63	0.5	0.3	0.35	0.54	0.2	0.79	0.42	0.000930972
chrX:41433940:41434032:+@chrX:41439752|41439825:41440976:+	A3SS	0.86	0.87	0.9	0.91	0.88	0.94	0.9	0.76	0.69	0.28	0.66	0.43	0.48	0.58	0.13	0.62	0.000930972
chr22:38246129:38246702:+@chr22:38247305|38247383:38247622:+	A3SS	0.99	0.99	0.99	0.99	1	0.99	0.98	0.99	0.98	0.97	0.97	0.98	0.95	0.96	0.95	0.93	0.000952124
chr6:26574269:26574295:+@chr6:26575926|26576155:26577844:+	A3SS	0.98	0.98	0.98	0.99	0.98	0.98	0.98	0.97	0.97	0.97	0.92	0.94	0.95	0.96	0.93	0.94	0.000960933
chr12:122031222:122031799:+@chr12:122032095|122032156:122032379:+	A3SS	0.98	0.99	0.99	0.99	0.99	0.99	0.99	0.99	0.97	0.98	0.98	0.97	0.95	0.98	0.98	0.97	0.000973067
chr15:73417456:73418079:+@chr15:73418379|73418431:73418498:+	A3SS	0.43	0.37	0.33	0.24	0.42	0.42	0.36	0.35	0	0	0	0	0	0.33	0	0	0.000986843
chr1:153200574:153200912:-@chr1:153200126|153200212:153200077:-	A3SS	0.41	0.27	0.37	0.23	0.28	0.28	0.39	0.42	0	0	0	0.25	0	0.2	0	0	0.000996716
chr20:18496045:18496240:+@chr20:18497880|18497883:18498204:+	A3SS	0.99	0.99	0.99	0.98	0.97	0.99	0.96	0.97	0.92	0.93	0.94	0.96	0.94	0.85	0.88	0.93	0.00100297
chr12:56432225:56432509:-@chr12:56431742|56431802:56431550:-	A3SS	0.8	0.94	0.93	0.9	0.96	0.9	0.92	0.94	0	0.8	0.54	0.78	0	0.68	0	0	0.0010118
chr11:65391908:65392180:-@chr11:65390759|65391126:65390488:-	A3SS	0.98	0.97	0.99	0.98	0.96	0.97	0.98	0.97	0.84	0.96	0.95	0.91	0.92	0.94	0.95	0.94	0.00102961
chr11:77468273:77468914:-@chr11:77461766|77461835:77461692:-	A3SS	0.18	0.09	0.09	0.08	0.08	0.09	0.08	0.12	0.18	0.31	0.34	0.29	0.26	0.26	0.31	0.24	0.00102961
chr14:89492620:89492897:+@chr14:89499205|89499322:89499770:+	A3SS	0.96	0.95	0.96	0.97	0.98	0.96	0.97	0.97	0.94	0.95	0.88	0.94	0.92	0.79	0.9	0.9	0.00102961
chr1:226394552:226394687:+@chr1:226395448|226395957:226396153:+	A3SS	0.91	0.9	0.9	0.91	0.88	0.88	0.91	0.84	0.84	0.75	0.81	0.74	0.78	0.78	0.81	0.76	0.00104763
chr3:10337193:10337763:-@chr3:10335856|10336000:10335823:-	A3SS	0.12	0.05	0.04	0.05	0.05	0.04	0.04	0.08	0.3	0.12	0.19	0.26	0.21	0.39	0.17	0.14	0.00104763
chr9:19092522:19093115:-@chr9:19086705|19086767:19086672:-	A3SS	0.09	0.19	0.1	0.11	0.08	0.08	0.27	0.08	0.45	0.45	0.45	0.27	0.36	0.32	0.46	0.37	0.00104763
chr4:39205298:39205632:-@chr4:39199534|39199559:39199366:-	A3SS	0.55	0.94	0.94	0.95	0.96	0.95	0.96	0.95	0.97	0.98	0.98	0.98	0.96	0.97	0.98	0.98	0.00105205
chr1:159741870:159742421:+@chr1:159742748|159742751:159743005:+	A3SS	0.97	0.98	0.99	0.99	0.96	0.98	1	0.99	0.87	0.94	0.94	0.92	0.91	0.64	0.96	0.91	0.00105672
chr1:33136314:33136677:-@chr1:33133832|33133931:33133743:-	A3SS	0.38	0.9	0.89	0.94	0.94	0.95	0.79	0.81	0.97	0.98	0.98	0.96	0.95	0.96	0.96	0.97	0.00105672
chr7:104949735:104949941:-@chr7:104936203|104936227:104935798:-	A3SS	0.96	0.96	0.96	0.9	0.95	0.89	0.9	0.93	0.88	0.78	0.69	0.89	0.49	0.83	0.78	0.66	0.00106586
chr14:102870330:102870687:+@chr14:102871743|102871882:102872022:+	A3SS	0.93	0.92	0.95	0.94	0.96	0.95	0.95	0.97	0.98	0.99	0.97	0.98	0.98	0.98	0.97	0.98	0.00107093
chr11:125644094:125644396:+@chr11:125646325|125646542:125646762:+	A3SS	0.94	0.91	0.93	0.95	0.94	0.97	0.95	0.97	0.83	0.89	0.88	0.76	0.83	0.91	0.7	0.88	0.00107506
chr6:30762870:30763072:-@chr6:30760300|30761802:30760164:-	A3SS	0.81	0.87	0.91	0.9	0.82	0.8	0.92	0.87	0.69	0.72	0.74	0.72	0.72	0.79	0.8	0.71	0.00107506
chr22:38246129:38246702:+@chr22:38247305|38247323:38247622:+	A3SS	0.97	0.98	0.96	0.96	0.99	0.98	0.95	0.97	0.95	0.86	0.88	0.93	0.81	0.82	0.67	0.88	0.0010843
chr11:65525957:65526677:-@chr11:65524453|65524523:65524350:-	A3SS	0.09	0.17	0.19	0.25	0.07	0.13	0.15	0.1	0.22	0.23	0.35	0.58	0.21	0.29	0.4	0.6	0.0010878
chr14:105549133:105549456:-@chr14:105246081|105246097:105245741:-	A3SS	0.39	0.72	0.48	0.62	0.53	0.61	0.66	0.64	0.38	0.35	0.31	0.45	0.44	0.28	0.37	0.41	0.0010878
chr14:102870330:102870687:+@chr14:102871743|102871886:102872022:+	A3SS	0.91	0.92	0.91	0.96	0.96	0.94	0.95	0.97	0.98	0.98	0.99	0.98	0.97	0.98	0.97	0.98	0.00109005
chr11:118477415:118478334:-@chr11:118476961|118477058:118476938:-	A3SS	0.04	0.08	0.09	0.05	0.05	0.03	0.08	0.06	0.18	0.09	0.14	0.14	0.28	0.15	0.16	0.32	0.0010936
chr20:47307361:47307610:-@chr20:47305891|47305922:47305877:-	A3SS	0.04	0.16	0.11	0.16	0.19	0.1	0.1	0.09	0.19	0.44	0.38	0.49	0.44	0.47	0.34	0.43	0.0010936
chr3:9759628:9759937:+@chr3:9760262|9760265:9760585:+	A3SS	0.95	0.9	0.95	0.92	0.97	0.92	0.91	0.93	0.78	0.83	0.86	0.86	0.84	0.9	0.88	0.64	0.0010936
chrX:40391203:40391750:-@chrX:40383324|40383368:40383205:-	A3SS	0.14	0.08	0.08	0.17	0.06	0.06	0.15	0.13	0.29	0.23	0.25	0.23	0.37	0.22	0.17	0.26	0.0010936
chr9:91124387:91124532:+@chr9:91130166|91130283:91130411:+	A3SS	0.55	0	0	0	0	0	0.51	0.72	0.89	0.76	0.78	0.76	0.82	0.82	0.68	0.82	0.00109969
chr16:82917989:82918062:+@chr16:82920429|82920433:82920951:+	A3SS	0.85	0.91	0.88	0.9	0.87	0.88	0.85	0.71	0.47	0.43	0.69	0.6	0.63	0.64	0.71	0.66	0.00110295
chr22:48573686:48573946:-@chr22:48567146|48567539:48567042:-	A3SS	0.34	0.67	0.69	0.67	0.7	0.31	0.72	0.78	0.8	0.87	0.88	0.79	0.78	0.85	0.87	0.89	0.00110295
chr9:135205598:135206376:+@chr9:135206577|135206690:135206728:+	A3SS	0.16	0.14	0.14	0.08	0.04	0.09	0.06	0.04	0.25	0.17	0.32	0.26	0.18	0.16	0.27	0.35	0.00110295
chrX:118254239:118254682:+@chrX:118258273|118258302:118258455:+	A3SS	0.16	0.11	0.04	0.06	0.04	0.03	0.13	0.09	0.25	0.19	0.16	0.21	0.36	0.27	0.23	0.26	0.00111236
chr20:17884009:17884119:-@chr20:17882761|17882867:17882640:-	A3SS	0.55	0.61	0.67	0.63	0.7	0.63	0.66	0.67	0.51	0	0	0.56	0	0	0	0.53	0.00112895
chr10:71600175:71600291:-@chr10:71591500|71591693:71591381:-	A3SS	0	0	0	0	0.5	0	0.61	0.55	0.75	0.65	0.66	0.66	0.62	0.6	0.7	0.69	0.00113882
chr19:54149362:54150031:+@chr19:54150617|54150756:54150902:+	A3SS	0.81	0.82	0.72	0.92	0.85	0.88	0.85	0.9	0	0.75	0	0.66	0.69	0	0	0	0.00113882
chr22:49315199:49315855:-@chr22:49314910|49315014:49314791:-	A3SS	0.56	0.46	0.83	0.83	0.69	0.71	0.86	0.78	0.33	0	0.52	0.45	0	0	0	0	0.00113882
chr22:49315199:49315855:-@chr22:49314910|49315049:49314791:-	A3SS	0.52	0.73	0.82	0.87	0.9	0.84	0.93	0.73	0.4	0	0.45	0.63	0	0	0	0	0.00113882
chr3:125162681:125163254:-@chr3:125157964|125158332:125157892:-	A3SS	0.46	0.89	0.84	0.79	0.53	0.89	0.8	0.94	0.97	0.97	0.97	0.97	0.97	0.93	0.98	0.96	0.00113882
chr5:79776838:79776980:+@chr5:79779601|79779858:79779979:+	A3SS	0	0	0	0	0.45	0	0.51	0.74	0.73	0.83	0.81	0.82	0.75	0.83	0.78	0.79	0.00113882
chrX:48784926:48785138:-@chrX:48783814|48783860:48783576:-	A3SS	0.84	0.86	0.85	0.8	0.93	0.92	0.9	0.93	0.66	0	0	0.81	0.76	0	0	0	0.00113882
chrX:48317817:48318615:+@chrX:48318893|48319646:48319751:+	A3SS	0.99	0.98	0.99	0.99	0.99	0.99	0.98	0.98	0.96	0.96	0.98	0.97	0.97	0.97	0.97	0.94	0.0011535
chr11:66162714:66162799:+@chr11:66163747|66163886:66164170:+	A3SS	0.99	0.98	0.96	0.98	0.97	0.98	0.96	0.98	0.95	0.95	0.96	0.91	0.93	0.93	0.94	0.93	0.00115872
chr1:44208855:44208967:+@chr1:44209165|44209225:44209448:+	A3SS	0.92	0.92	0.9	0.94	0.96	0.92	0.81	0.84	0	0.87	0	0	0	0	0	0	0.00117629
chr10:22647040:22647103:+@chr10:22647207|22647288:22647648:+	A3SS	0	0	0	0	0	0	0	0.85	0.88	0.88	0.83	0.89	0.93	0.93	0.92	0.82	0.00119804
chr1:78888062:78888178:+@chr1:78888459|78888814:78888925:+	A3SS	0.51	0	0.62	0	0	0	0.66	0.66	0.95	0.66	0.69	0.81	0.8	0.78	0.69	0.68	0.00119922
chr12:54832308:54832682:+@chr12:54833860|54833903:54834143:+	A3SS	0.57	0.66	0.59	0.67	0.69	0.83	0.4	0.62	0	0	0	0	0.57	0	0.36	0	0.00120585
chr16:606427:607269:+@chr16:608112|608201:608261:+	A3SS	0.5	0.41	0.45	0.39	0.31	0.44	0.35	0.33	0	0	0.33	0	0	0	0.3	0	0.00120585
chr17:39757605:39757743:-@chr17:39756484|39756694:39756372:-	A3SS	0.71	0.69	0.72	0.78	0.84	0.81	0.77	0.79	0	0	0	0.65	0.71	0	0	0	0.00120585
chr16:2036130:2036432:-@chr16:2034802|2034805:2034632:-	A3SS	0.29	0.69	0.43	0.49	0.6	0.54	0.54	0.67	0	0	0	0	0	0	0	0.45	0.00120901
chr18:53438799:53438881:-@chr18:53434205|53434252:53434047:-	A3SS	0	0.53	0	0	0	0	0	0	0.36	0.45	0.67	0.61	0.82	0.72	0.77	0.82	0.00120901
chr15:63957154:63957347:+@chr15:63959063|63959068:63959143:+	A3SS	0	0	0	0	0.39	0	0	0	0.37	0.58	0.47	0.51	0.5	0.48	0.36	0.56	0.00122005
chr2:85681655:85682116:-@chr2:85681042|85681046:85680979:-	A3SS	0.49	0.4	0.45	0.56	0.43	0.53	0.32	0.48	0	0	0	0	0.42	0	0	0	0.00122005
chr12:56432225:56432509:-@chr12:56431709|56431786:56431550:-	A3SS	0.77	0.92	0.9	0.95	0.93	0.84	0.84	0.91	0	0.82	0.62	0.64	0	0.64	0	0	0.0012302
chr12:56432225:56432509:-@chr12:56431742|56431786:56431550:-	A3SS	0.76	0.93	0.93	0.92	0.96	0.91	0.83	0.92	0	0.79	0.7	0.71	0	0.59	0	0	0.0012302
chr14:54382236:54382320:-@chr14:54379522|54380611:54378484:-	A3SS	0.97	0.97	0.97	0.98	0.99	0.99	0.95	0.95	0.92	0.95	0.89	0.92	0.84	0.8	0.94	0.94	0.00124065
chr20:336694:337423:+@chr20:338474|338525:338669:+	A3SS	0.08	0.07	0.12	0.09	0.06	0.07	0.07	0.07	0.19	0.25	0.11	0.13	0.4	0.27	0.39	0.27	0.00124065
chr17:37427089:37427215:+@chr17:37427920|37427943:37428184:+	A3SS	0.96	0.93	0.94	0.92	0.98	0.92	0.94	0.95	0.85	0.9	0.92	0.87	0.87	0	0	0	0.00125115
chr17:77260971:77261169:-@chr17:77259584|77260561:77259469:-	A3SS	0.86	0.85	0.81	0.82	0.86	0.82	0.82	0.83	0.66	0.74	0.75	0.74	0.81	0.81	0.63	0	0.00125115
chr19:44022576:44026394:-@chr19:44021387|44021495:44021374:-	A3SS	0.08	0.07	0.09	0.05	0.06	0.07	0.08	0.08	0.13	0.12	0.16	0.14	0.14	0.09	0.09	0.2	0.00125115
chr19:54646554:54646927:-@chr19:54645917|54646008:54645851:-	A3SS	0.01	0.01	0.01	0.01	0	0.01	0.02	0.01	0.02	0.02	0.02	0.03	0.03	0.02	0.02	0.03	0.00125442
chr11:197500:198938:+@chr11:199175|199259:199318:+	A3SS	0.11	0.06	0.06	0.07	0.03	0.07	0.08	0.06	0.18	0.18	0.17	0.1	0.13	0.18	0.31	0.15	0.00126171
chr16:88287183:88288141:+@chr16:88288478|88288574:88288697:+	A3SS	0.07	0.11	0.1	0.07	0.08	0.19	0.19	0.07	0.21	0.5	0.38	0.26	0.19	0.21	0.25	0.31	0.00126171
chrX:152932687:152932923:-@chrX:152931988|152932078:152931688:-	A3SS	0.9	0.93	0.98	0.94	0.96	0.94	0.94	0.95	0.59	0.86	0.78	0.9	0.9	0.74	0.35	0.79	0.00127232
chr1:161027117:161027249:+@chr1:161028979|161029073:161029276:+	A3SS	0.84	0.88	0.76	0.92	0.92	0.89	0.83	0.84	0	0.64	0	0.77	0.62	0	0.56	0.56	0.001283
chr1:94779681:94780003:-@chr1:94778928|94779210:94778716:-	A3SS	0.94	0.94	0.96	0.93	0.96	0.97	0.99	0.92	0.9	0.92	0.92	0.87	0.67	0.8	0.84	0.9	0.001283
chr6:131232396:131232959:-@chr6:131230393|131230414:131230292:-	A3SS	0.05	0.05	0.03	0.05	0.03	0.07	0.11	0.06	0.14	0.09	0.12	0.14	0.18	0.12	0.17	0.13	0.001283
chr8:144734367:144737564:-@chr8:144733945|144734018:144733819:-	A3SS	0.98	0.99	1	0.99	0.99	0.99	0.98	0.99	0.98	0.96	0.96	0.95	0.96	0.98	0.96	0.96	0.00128767
chr16:56038755:56038941:-@chr16:56032372|56032423:56032185:-	A3SS	0.97	0.96	0.98	0.97	0.97	0.95	0.93	0.96	0.92	0.94	0.86	0.89	0.9	0.9	0.84	0.91	0.00129373
chr22:31201184:31201385:+@chr22:31204968|31205120:31205262:+	A3SS	0.77	0.74	0.64	0.69	0.81	0.9	0.81	0.92	0.96	0.97	0.95	0.92	0.92	0.97	0.93	0.94	0.00129373
chr2:47251377:47255858:-@chr2:47243272|47243305:47243162:-	A3SS	0.39	0.49	0.36	0.45	0.39	0.27	0.39	0.38	0.19	0.16	0.29	0.23	0.26	0.16	0.2	0.19	0.00129373
chr8:99126347:99126803:-@chr8:99124122|99124179:99124049:-	A3SS	0.21	0.06	0.07	0.04	0.05	0.04	0.14	0.05	0.24	0.3	0.3	0.22	0.19	0.28	0.3	0.51	0.00129373
chr14:105549139:105549456:-@chr14:105246079|105246100:105245741:-	A3SS	0.42	0.6	0.58	0.65	0.56	0.67	0.63	0.64	0.39	0.34	0.31	0.46	0.39	0.29	0.39	0.34	0.00130453
chr7:6594773:6596631:+@chr7:6597859|6597909:6598023:+	A3SS	0.29	0.26	0.23	0.3	0.24	0.26	0.42	0.33	0.49	0.36	0.45	0.5	0.56	0.49	0.46	0.49	0.00130453
chr9:129513920:129514975:+@chr9:129515934|129517354:129518102:+	A3SS	0.91	0.94	0.95	0.97	0.98	0.97	0.97	0.95	0.89	0.92	0.83	0.8	0.86	0.78	0.81	0	0.00130453
chr11:93112051:93112145:-@chr11:93111254|93111313:93110923:-	A3SS	0.6	0.2	0.74	0.86	0.23	0.59	0.77	0.6	0.93	0.91	0.94	0.91	0.82	0.94	0.93	0.96	0.00131538
chr16:29743749:29743862:+@chr16:29749296|29749337:29749496:+	A3SS	0.85	0.88	0.82	0.89	0.82	0.86	0.92	0.83	0.72	0.76	0.82	0.73	0.77	0.65	0.7	0.66	0.00131538
chr16:4864213:4865436:+@chr16:4866873|4867025:4867113:+	A3SS	0.34	0.57	0.53	0.52	0.48	0.55	0.61	0.59	0.27	0.12	0.32	0.24	0.45	0.29	0.24	0.24	0.00131538
chr1:154436250:154436887:+@chr1:154444277|154444301:154444428:+	A3SS	0.22	0.24	0.26	0.21	0.18	0.16	0.22	0.18	0.34	0.34	0.25	0.36	0.41	0.32	0.39	0.36	0.00131538
chr3:120663499:120663685:-@chr3:120659721|120659777:120659555:-	A3SS	0.92	0.93	0.86	0.94	0.94	0.95	0.89	0.91	0.84	0.87	0.73	0.82	0.82	0.73	0.85	0.85	0.00131538
chr9:15462630:15462748:-@chr9:15461229|15461309:15460634:-	A3SS	0.42	0.29	0	0.51	0.43	0.46	0	0	0.72	0.75	0.64	0.82	0.84	0.48	0.86	0.9	0.00131538
chr11:1975503:1975621:-@chr11:1974756|1975081:1974324:-	A3SS	0.98	0.94	0.97	0.95	0.82	0.91	0.98	0.94	0.76	0.78	0.81	0.7	0.61	0.87	0	0.78	0.00132629
chr11:46595402:46596016:+@chr11:46596386|46596451:46596501:+	A3SS	0.13	0.21	0.12	0.07	0.08	0.12	0.13	0.14	0.35	0.3	0.39	0.25	0.23	0.23	0.17	0.26	0.00132629
chr17:35498985:35499112:+@chr17:35502799|35502916:35503646:+	A3SS	0.94	0.96	0.97	0.97	0.93	0.95	0.96	0.87	0.82	0.77	0.86	0.83	0.82	0.69	0.84	0.9	0.00132629
chr20:2391282:2391407:-@chr20:2390439|2390585:2390285:-	A3SS	0.93	0.94	0.98	0.96	0.98	0.95	0.9	0.94	0.83	0.79	0.87	0.85	0.82	0.85	0.89	0.91	0.00132629
chr22:18328267:18328812:+@chr22:18330050|18330081:18330338:+	A3SS	0.85	0.92	0.95	0.94	0.93	0.91	0.95	0.94	0.71	0.69	0.82	0.65	0.48	0.82	0.84	0.86	0.00132629
chr6:126702387:126703238:+@chr6:126709044|126709084:126709157:+	A3SS	0.23	0.26	0.31	0.2	0.13	0.26	0.23	0.28	0.48	0.34	0.47	0.46	0.49	0.3	0.41	0.34	0.00132629
chr14:105796240:105796550:-@chr14:105246097|105246132:105245741:-	A3SS	0.53	0.73	0.67	0.67	0.75	0.74	0.77	0.7	0.48	0.45	0.52	0.47	0.51	0.49	0.48	0.55	0.00133726
chr14:105796240:105796550:-@chr14:105246107|105246132:105245741:-	A3SS	0.74	0.67	0.87	0.76	0.83	0.85	0.82	0.83	0.58	0.53	0.64	0.56	0.65	0.64	0.57	0.7	0.00133726
chr17:59933169:59933696:+@chr17:59935172|59935276:59935300:+	A3SS	0.26	0.25	0.28	0.18	0.17	0.16	0.3	0.25	0.39	0.38	0.54	0.46	0.29	0.52	0.39	0.51	0.00133726
chr7:98911799:98912039:+@chr7:98913833|98915220:98917887:+	A3SS	0.94	0.85	0.92	0.86	0.9	0.9	0.95	0.62	0.73	0.37	0.45	0.48	0.41	0.3	0.37	0.38	0.00133726
chr16:29880852:29880954:+@chr16:29881929|29881932:29882130:+	A3SS	0.69	0.85	0.83	0.77	0.84	0.78	0.74	0.75	0.64	0.33	0.55	0.56	0.38	0.7	0.42	0.64	0.00134829
chr8:145137356:145137960:+@chr8:145138034|145138401:145138529:+	A3SS	0.61	0.8	0.66	0.75	0.71	0.84	0.59	0.49	0.5	0.41	0.42	0.41	0.4	0.45	0.21	0.18	0.00134829
chr16:2027508:2027602:+@chr16:2027828|2027861:2028484:+	A3SS	0.96	0.97	0.97	0.95	0.98	0.97	0.97	0.96	0.9	0.91	0.85	0.95	0.94	0.9	0.95	0.95	0.00136067
chr6:163903004:163903091:+@chr6:163904442|163904466:163904741:+	A3SS	0.96	0.97	0.97	0.96	0.97	0.96	0.98	0.97	0.93	0.94	0.92	0.91	0.94	0.87	0.96	0.87	0.00136067
chr17:24069267:24069560:-@chr17:24068570|24068792:24068358:-	A3SS	0.85	0.9	0.88	0.88	0	0.9	0.83	0.9	0	0	0	0	0	0	0	0	0.00138956
chr17:31563291:31563405:+@chr17:31563818|31563849:31564393:+	A3SS	0.4	0	0.68	0.41	0.4	0.4	0.66	0.41	0	0	0	0	0	0	0	0	0.00138956
chr22:29833363:29833566:-@chr22:29831951|29832149:29831916:-	A3SS	0.02	0.02	0.09	0.01	0	0.03	0.01	0.02	0	0	0	0	0	0	0	0	0.00138956
chr9:35098591:35101571:-@chr9:35097565|35098346:35097378:-	A3SS	0.99	0.99	0.99	0.99	0.99	0.99	0.99	0.99	0.98	0.98	0.99	0.98	0.96	0.94	0.97	0.95	0.00140348
chr12:54832308:54832682:+@chr12:54833860|54833924:54834143:+	A3SS	0.89	0.76	0.9	0.78	0.89	0.93	0.89	0.85	0	0	0	0	0.63	0	0.84	0	0.00141793
chr11:45905442:45905720:+@chr11:45905876|45906047:45906196:+	A3SS	0.65	0.65	0.06	0.08	0.08	0.29	0	0.24	0	0	0	0	0	0	0	0	0.00143159
chr12:6830647:6831502:-@chr12:6830021|6830434:6829892:-	A3SS	0.55	0	0.87	0.87	0.84	0.85	0.84	0.93	0	0	0	0	0	0	0	0	0.00143159
chr17:24069267:24069560:-@chr17:24068543|24068792:24068358:-	A3SS	0.84	0.92	0.86	0.93	0	0.88	0.84	0.88	0	0	0	0	0	0	0	0	0.00143159
chr17:71419868:71419983:-@chr17:71417372|71418482:71417250:-	A3SS	0.53	0.64	0.62	0.67	0.58	0.53	0.64	0	0	0	0	0	0	0	0	0	0.00143159
chr19:10890661:10891356:+@chr19:10891509|10891553:10891642:+	A3SS	0.47	0.39	0.47	0.41	0.55	0	0.39	0.58	0	0	0	0	0	0	0	0	0.00143159
chr19:63611860:63612344:+@chr19:63613120|63613144:63613270:+	A3SS	0.5	0	0.32	0.5	0.35	0.43	0.52	0.52	0	0	0	0	0	0	0	0	0.00143159
chr1:1678480:1678609:-@chr1:1677907|1678181:1677802:-	A3SS	0.72	0.71	0.74	0.72	0.66	0.74	0.68	0	0	0	0	0	0	0	0	0	0.00143159
chr1:211212535:211212926:+@chr1:211213389|211213920:211214035:+	A3SS	0.08	0.05	0.05	0.14	0.19	0.14	0	0.11	0	0	0	0	0	0	0	0	0.00143159
chr22:29833363:29833566:-@chr22:29831951|29832101:29831916:-	A3SS	0.02	0.04	0.2	0.01	0	0.05	0.02	0.04	0	0	0	0	0	0	0	0	0.00143159
chr22:29833363:29833566:-@chr22:29832101|29832149:29831916:-	A3SS	0.29	0.22	0.39	0.22	0	0.33	0.24	0.33	0	0	0	0	0	0	0	0	0.00143159
chr2:175207492:175207580:-@chr2:175203599|175203670:175203356:-	A3SS	0	0	0	0	0	0	0	0	0.72	0.62	0.72	0	0.74	0.65	0.75	0.65	0.00143159
chr2:241051437:241052836:+@chr2:241052925|241052946:241053065:+	A3SS	0.37	0.39	0.47	0.68	0	0.47	0.39	0.57	0	0	0	0	0	0	0	0	0.00143159
chr3:140549692:140549856:+@chr3:140551711|140551714:140551854:+	A3SS	0	0	0	0	0	0	0	0	0.55	0.57	0.5	0.51	0	0.54	0.5	0.51	0.00143159
chr3:161603158:161603349:+@chr3:161604810|161604860:161604986:+	A3SS	0	0	0	0	0	0	0	0	0.59	0.73	0.61	0.66	0.61	0	0.73	0.83	0.00143159
chr5:150303569:150305018:-@chr5:150302424|150302431:150302305:-	A3SS	0	0	0	0	0	0	0	0	0.52	0.52	0.4	0	0.53	0.4	0.51	0.49	0.00143159
chr1:220986980:220987046:+@chr1:220988926|220989430:220989527:+	A3SS	0	0	0	0	0	0.5	0	0	0.61	0.61	0.52	0.48	0.59	0.44	0.52	0.5	0.00143754
chr7:5747130:5747972:-@chr7:5745509|5745778:5745433:-	A3SS	0.01	0.01	0.01	0.01	0.01	0.01	0.04	0.01	0.07	0.04	0.02	0.08	0.16	0.08	0.05	0.02	0.00143754
chr11:47404332:47404600:-@chr11:47404073|47404077:47403994:-	A3SS	0.53	0.49	0.38	0	0.4	0.44	0.47	0.53	0	0	0	0	0	0	0	0	0.00144578
chr12:52180972:52181512:+@chr12:52182066|52182071:52182235:+	A3SS	0.51	0	0.48	0.46	0.48	0.5	0.64	0.45	0	0	0	0	0	0	0	0	0.00144578
chr12:52180972:52181512:+@chr12:52182071|52182111:52182235:+	A3SS	0.41	0	0.52	0.61	0.44	0.41	0.43	0.72	0	0	0	0	0	0	0	0	0.00144578
chr14:74251328:74251399:+@chr14:74252277|74252407:74252555:+	A3SS	0	0	0	0	0	0	0	0	0.71	0.71	0.5	0.52	0.57	0.6	0.69	0	0.00144578
chr14:74251328:74251399:+@chr14:74252277|74252450:74252555:+	A3SS	0	0	0	0	0	0	0	0	0.53	0.5	0.5	0.42	0.47	0.58	0.63	0	0.00144578
chr15:76236305:76236559:+@chr15:76236945|76236970:76237028:+	A3SS	0	0	0	0	0	0	0	0	0.41	0.37	0.48	0.44	0.47	0.48	0	0.56	0.00144578
chr16:2969650:2969938:-@chr16:2966826|2967033:2966666:-	A3SS	0.59	0.65	0.3	0.41	0.47	0.7	0	0.3	0	0	0	0	0	0	0	0	0.00144578
chr16:30679106:30679490:-@chr16:30678266|30678546:30678164:-	A3SS	0.44	0.62	0	0.72	0.47	0.45	0.72	0.58	0	0	0	0	0	0	0	0	0.00144578
chr16:30904000:30904119:+@chr16:30904306|30904475:30904646:+	A3SS	0.58	0.66	0.66	0.73	0	0.77	0.79	0.68	0	0	0	0	0	0	0	0	0.00144578
chr16:30904000:30904119:+@chr16:30904306|30904479:30904646:+	A3SS	0.64	0.63	0.61	0.79	0	0.78	0.78	0.77	0	0	0	0	0	0	0	0	0.00144578
chr16:30904000:30904119:+@chr16:30904347|30904479:30904646:+	A3SS	0.57	0.57	0.67	0.82	0	0.76	0.84	0.77	0	0	0	0	0	0	0	0	0.00144578
chr16:50214:50277:-@chr16:49824|50096:49730:-	A3SS	0.37	0.38	0.49	0.47	0.49	0	0.54	0.63	0	0	0	0	0	0	0	0	0.00144578
chr17:24069267:24069560:-@chr17:24068436|24068792:24068358:-	A3SS	0.77	0.86	0.74	0.81	0	0.81	0.7	0.83	0	0	0	0	0	0	0	0	0.00144578
chr17:24069267:24069560:-@chr17:24068543|24068738:24068358:-	A3SS	0.89	0.93	0.83	0.93	0	0.84	0.82	0.88	0	0	0	0	0	0	0	0	0.00144578
chr17:24069267:24069560:-@chr17:24068570|24068738:24068358:-	A3SS	0.81	0.92	0.86	0.9	0	0.86	0.82	0.87	0	0	0	0	0	0	0	0	0.00144578
chr17:31563291:31563405:+@chr17:31563808|31563818:31564393:+	A3SS	0.84	0	0.74	0.68	0.73	0.74	0.77	0.81	0	0	0	0	0	0	0	0	0.00144578
chr17:39756178:39756237:-@chr17:39755446|39755746:39755313:-	A3SS	0.6	0	0.64	0.69	0.6	0.52	0.5	0.61	0	0	0	0	0	0	0	0	0.00144578
chr17:74591924:74592363:+@chr17:74592911|74592914:74593019:+	A3SS	0.58	0.6	0.58	0.48	0.73	0.38	0	0.62	0	0	0	0	0	0	0	0	0.00144578
chr19:13736327:13736534:+@chr19:13736685|13736739:13736923:+	A3SS	0	0.83	0.63	0.75	0.85	0.41	0.62	0.63	0	0	0	0	0	0	0	0	0.00144578
chr19:17301566:17301640:-@chr19:17300792|17301350:17299971:-	A3SS	0.32	0	0.5	0.22	0.31	0.25	0.25	0.47	0	0	0	0	0	0	0	0	0.00144578
chr19:63611860:63612344:+@chr19:63613120|63613185:63613270:+	A3SS	0.32	0	0.48	0.45	0.49	0.3	0.32	0.26	0	0	0	0	0	0	0	0	0.00144578
chr19:63611860:63612344:+@chr19:63613144|63613185:63613270:+	A3SS	0.57	0	0.35	0.34	0.43	0.42	0.47	0.47	0	0	0	0	0	0	0	0	0.00144578
chr1:218167766:218168616:-@chr1:218167070|218167108:218166993:-	A3SS	0	0	0	0	0	0	0	0	0.48	0.42	0.4	0.54	0.45	0	0.41	0.4	0.00144578
chr1:84118164:84118254:-@chr1:84108248|84108353:84107967:-	A3SS	0	0	0	0	0	0	0	0	0.54	0.66	0.75	0.7	0.71	0.7	0.49	0	0.00144578
chr22:29833363:29833566:-@chr22:29831951|29832032:29831916:-	A3SS	0.03	0.08	0.2	0.04	0	0.09	0.04	0.07	0	0	0	0	0	0	0	0	0.00144578
chr22:29833363:29833566:-@chr22:29832032|29832101:29831916:-	A3SS	0.3	0.16	0.26	0.1	0	0.16	0.08	0.14	0	0	0	0	0	0	0	0	0.00144578
chr22:29833363:29833566:-@chr22:29832032|29832149:29831916:-	A3SS	0.18	0.1	0.25	0.05	0	0.09	0.05	0.08	0	0	0	0	0	0	0	0	0.00144578
chr2:109707917:109707985:-@chr2:109689499|109689633:109689447:-	A3SS	0	0	0	0	0	0	0	0	0.5	0.35	0.62	0.48	0.47	0	0.44	0.35	0.00144578
chr2:175207492:175207580:-@chr2:175203534|175203670:175203356:-	A3SS	0	0	0	0	0	0	0	0	0.68	0.83	0.79	0	0.72	0.6	0.6	0.59	0.00144578
chr2:37433415:37433582:+@chr2:37440227|37440239:37440505:+	A3SS	0.52	0.54	0.83	0.52	0.62	0	0.31	0.61	0	0	0	0	0	0	0	0	0.00144578
chr3:128878069:128878819:+@chr3:128878998|128879209:128879376:+	A3SS	0.77	0.87	0.86	0.93	0	0.88	0.77	0.83	0	0	0	0	0	0	0	0	0.00144578
chr3:197083544:197083738:-@chr3:197081646|197081672:197081382:-	A3SS	0.5	0.38	0	0.53	0.68	0.46	0.35	0.38	0	0	0	0	0	0	0	0	0.00144578
chr6:74286327:74287466:-@chr6:74285906|74285960:74285781:-	A3SS	0.07	0.84	0.9	0.88	0.73	0.99	0.99	1	1	1	1	1	1	1	1	1	0.00144578
chr6:74286327:74287466:-@chr6:74285911|74285960:74285781:-	A3SS	0.08	0.87	0.9	0.91	0.8	0.99	0.99	1	1	1	1	1	1	1	1	1	0.00144578
chr7:73158343:73158509:+@chr7:73159276|73159337:73159459:+	A3SS	0	0.7	0.77	0.76	0.67	0.81	0.72	0.76	0	0	0	0	0	0	0	0	0.00144578
chr8:144842152:144842225:+@chr8:144842820|144843362:144843459:+	A3SS	0.47	0	0.45	0.4	0.52	0.43	0.51	0.51	0	0	0	0	0	0	0	0	0.00144578
chr8:145551068:145551181:-@chr8:145550999|145551017:145550768:-	A3SS	0.71	0	0.65	0.5	0.39	0.53	0.72	0.53	0	0	0	0	0	0	0	0	0.00144578
chr8:38364625:38364705:+@chr8:38369217|38369288:38369670:+	A3SS	0.57	0.34	0	0.66	0.45	0.85	0.45	0.78	0	0	0	0	0	0	0	0	0.00144578
chr9:115901036:115901158:-@chr9:115900291|115900530:115900216:-	A3SS	0.48	0.7	0.77	0.74	0.77	0.78	0	0.71	0	0	0	0	0	0	0	0	0.00144578
chr9:130437758:130438538:-@chr9:130437275|130437359:130437192:-	A3SS	0.41	0.44	0.38	0.41	0.42	0.65	0	0.27	0	0	0	0	0	0	0	0	0.00144578
chrX:43484548:43484929:+@chrX:43486141|43486145:43486238:+	A3SS	0	0	0	0	0	0	0	0	0.58	0.5	0.6	0.42	0.44	0.5	0.43	0	0.00144578
chr17:35067554:35067631:+@chr17:35067752|35068184:35068301:+	A3SS	0.5	0.69	0.45	0.58	0.69	0.74	0.64	0.53	0	0	0.53	0	0	0	0	0	0.00145033
chr17:7471596:7471920:-@chr17:7471454|7471457:7471406:-	A3SS	0.38	0.52	0.33	0.55	0.46	0.51	0.45	0.55	0	0.45	0	0	0	0	0	0	0.00145033
chr12:7136124:7136276:-@chr12:7135373|7135417:7135189:-	A3SS	0.96	0.95	0.95	0.94	0.89	0.94	0.9	0.96	0.9	0.86	0	0	0	0.87	0.76	0	0.0014547
chr17:39757605:39757743:-@chr17:39756584|39756694:39756372:-	A3SS	0.93	0.69	0.82	0.89	0.93	0.88	0.91	0.86	0	0	0	0.81	0.8	0	0	0	0.00145488
chr1:247118953:247119747:-@chr1:247118839|247118856:247118650:-	A3SS	0.51	0.36	0.44	0.64	0.39	0.44	0.53	0.74	0	0	0.37	0	0	0	0	0.38	0.00145488
chr3:9450529:9450634:+@chr3:9450961|9451018:9451169:+	A3SS	0.72	0.61	0.77	0.78	0.76	0.71	0.45	0.71	0	0	0	0.56	0	0	0.48	0	0.00145488
chr11:118690753:118691183:-@chr11:118690666|118690669:118690599:-	A3SS	0.59	0.43	0.49	0.4	0	0.54	0.48	0.57	0	0	0	0	0	0	0	0	0.00146006
chr11:118692955:118693077:-@chr11:118690960|118691183:118690753:-	A3SS	0.71	0.54	0.73	0.33	0	0.34	0.2	0.53	0	0	0	0	0	0	0	0	0.00146006
chr11:47386626:47386789:+@chr11:47388193|47388214:47388522:+	A3SS	0.75	0.72	0.78	0	0.89	0.64	0.55	0.69	0	0	0	0	0	0	0	0	0.00146006
chr12:52180972:52181512:+@chr12:52182066|52182111:52182235:+	A3SS	0.46	0	0.44	0.41	0.59	0.51	0.6	0.69	0	0	0	0	0	0	0	0	0.00146006
chr13:19554921:19555172:+@chr13:19555771|19555796:19555916:+	A3SS	0	0	0	0	0	0	0	0	0.38	0.49	0.47	0.4	0	0.46	0.51	0.28	0.00146006
chr14:74491624:74492220:-@chr14:74490399|74490402:74490360:-	A3SS	0.42	0	0.68	0.51	0.48	0.4	0.41	0.46	0	0	0	0	0	0	0	0	0.00146006
chr16:1776539:1776657:+@chr16:1776740|1776759:1776957:+	A3SS	0	0.46	0.91	0.78	0.61	0.71	0.43	0.57	0	0	0	0	0	0	0	0	0.00146006
chr16:30904000:30904119:+@chr16:30904282|30904306:30904646:+	A3SS	0.73	0.77	0.56	0.57	0	0.64	0.66	0.35	0	0	0	0	0	0	0	0	0.00146006
chr16:30904000:30904119:+@chr16:30904282|30904347:30904646:+	A3SS	0.65	0.81	0.27	0.57	0	0.49	0.51	0.64	0	0	0	0	0	0	0	0	0.00146006
chr16:30904000:30904119:+@chr16:30904282|30904475:30904646:+	A3SS	0.64	0.74	0.71	0.81	0	0.69	0.82	0.61	0	0	0	0	0	0	0	0	0.00146006
chr16:30904000:30904119:+@chr16:30904282|30904479:30904646:+	A3SS	0.6	0.72	0.64	0.78	0	0.77	0.81	0.69	0	0	0	0	0	0	0	0	0.00146006
chr16:30904000:30904119:+@chr16:30904306|30904347:30904646:+	A3SS	0.4	0.57	0.44	0.5	0	0.54	0.48	0.7	0	0	0	0	0	0	0	0	0.00146006
chr16:30904000:30904119:+@chr16:30904347|30904475:30904646:+	A3SS	0.71	0.64	0.69	0.79	0	0.84	0.78	0.51	0	0	0	0	0	0	0	0	0.00146006
chr16:659554:660176:+@chr16:660250|660267:660358:+	A3SS	0	0.34	0.52	0.38	0.49	0.36	0.44	0.56	0	0	0	0	0	0	0	0	0.00146006
chr16:66943484:66943813:+@chr16:66944799|66944896:66944970:+	A3SS	0.55	0.15	0.5	0.46	0	0.26	0.35	0.38	0	0	0	0	0	0	0	0	0.00146006
chr16:674235:674530:-@chr16:673910|674156:673686:-	A3SS	0.7	0.91	0.92	0.73	0.88	0.82	0.85	0	0	0	0	0	0	0	0	0	0.00146006
chr17:1616947:1617038:+@chr17:1619716|1619896:1620094:+	A3SS	0.54	0.71	0.65	0.56	0	0.52	0.69	0.66	0	0	0	0	0	0	0	0	0.00146006
chr17:24069267:24069560:-@chr17:24068436|24068738:24068358:-	A3SS	0.76	0.88	0.79	0.83	0	0.77	0.73	0.87	0	0	0	0	0	0	0	0	0.00146006
chr17:24069267:24069560:-@chr17:24068738|24068792:24068358:-	A3SS	0.63	0.32	0.66	0.53	0	0.71	0.64	0.75	0	0	0	0	0	0	0	0	0.00146006
chr17:31563291:31563405:+@chr17:31563808|31563828:31564393:+	A3SS	0.81	0	0.87	0.78	0.76	0.72	0.74	0.83	0	0	0	0	0	0	0	0	0.00146006
chr17:31563291:31563405:+@chr17:31563808|31563849:31564393:+	A3SS	0.8	0	0.83	0.71	0.79	0.53	0.69	0.81	0	0	0	0	0	0	0	0	0.00146006
chr17:31563291:31563405:+@chr17:31563808|31563879:31564393:+	A3SS	0.73	0	0.9	0.47	0.61	0.55	0.74	0.82	0	0	0	0	0	0	0	0	0.00146006
chr17:31563291:31563405:+@chr17:31563808|31564012:31564393:+	A3SS	0.62	0	0.82	0.29	0.8	0.54	0.46	0.6	0	0	0	0	0	0	0	0	0.00146006
chr17:31563291:31563405:+@chr17:31563818|31563828:31564393:+	A3SS	0.52	0	0.73	0.42	0.53	0.69	0.65	0.41	0	0	0	0	0	0	0	0	0.00146006
chr17:31563291:31563405:+@chr17:31563818|31563879:31564393:+	A3SS	0.26	0	0.81	0.15	0.32	0.37	0.67	0.49	0	0	0	0	0	0	0	0	0.00146006
chr17:31563291:31563405:+@chr17:31563818|31564012:31564393:+	A3SS	0.26	0	0.75	0.19	0.86	0.53	0.42	0.38	0	0	0	0	0	0	0	0	0.00146006
chr17:31563291:31563405:+@chr17:31563828|31563849:31564393:+	A3SS	0.34	0	0.45	0.5	0.46	0.35	0.49	0.39	0	0	0	0	0	0	0	0	0.00146006
chr17:31563291:31563405:+@chr17:31563828|31563879:31564393:+	A3SS	0.3	0	0.67	0.18	0.41	0.42	0.51	0.58	0	0	0	0	0	0	0	0	0.00146006
chr17:31563291:31563405:+@chr17:31563828|31564012:31564393:+	A3SS	0.26	0	0.67	0.2	0.82	0.48	0.41	0.45	0	0	0	0	0	0	0	0	0.00146006
chr17:31563291:31563405:+@chr17:31563849|31563879:31564393:+	A3SS	0.34	0	0.74	0.18	0.38	0.29	0.64	0.68	0	0	0	0	0	0	0	0	0.00146006
chr17:31563291:31563405:+@chr17:31563849|31564012:31564393:+	A3SS	0.31	0	0.71	0.24	0.78	0.58	0.44	0.46	0	0	0	0	0	0	0	0	0.00146006
chr17:31563291:31563405:+@chr17:31563879|31564012:31564393:+	A3SS	0.29	0	0.61	0.34	0.82	0.75	0.41	0.37	0	0	0	0	0	0	0	0	0.00146006
chr17:39756178:39756237:-@chr17:39755422|39755746:39755313:-	A3SS	0.39	0	0.71	0.52	0.64	0.51	0.56	0.44	0	0	0	0	0	0	0	0	0.00146006
chr17:71351160:71352047:-@chr17:71350924|71350942:71350835:-	A3SS	0.5	0.47	0.53	0.39	0.45	0.41	0.49	0	0	0	0	0	0	0	0	0	0.00146006
chr17:71430862:71431317:-@chr17:71429722|71429772:71429621:-	A3SS	0.27	0	0.19	0.37	0.22	0.35	0.48	0.32	0	0	0	0	0	0	0	0	0.00146006
chr17:77603052:77603624:+@chr17:77604399|77604439:77604531:+	A3SS	0.42	0	0.43	0.33	0.45	0.27	0.49	0.53	0	0	0	0	0	0	0	0	0.00146006
chr19:18903134:18903220:-@chr19:18901434|18901443:18901012:-	A3SS	0.5	0.68	0.75	0.83	0	0.48	0.82	0.8	0	0	0	0	0	0	0	0	0.00146006
chr19:381684:381747:-@chr19:373379|373456:373146:-	A3SS	0.72	0.66	0.62	0.73	0	0.43	0.55	0.84	0	0	0	0	0	0	0	0	0.00146006
chr19:40923765:40924088:-@chr19:40922510|40922829:40922451:-	A3SS	0.47	0	0.51	0.28	0.39	0.35	0.65	0.25	0	0	0	0	0	0	0	0	0.00146006
chr19:56049984:56051467:+@chr19:56053097|56053226:56053383:+	A3SS	0	0	0	0	0	0	0	0	0	0.55	0.72	0.48	0.37	0.61	0.56	0.83	0.00146006
chr19:60609995:60610956:-@chr19:60607581|60607658:60607468:-	A3SS	0.47	0	0.45	0.77	0.7	0.59	0.57	0.81	0	0	0	0	0	0	0	0	0.00146006
chr19:7497647:7497812:+@chr19:7498406|7498750:7498846:+	A3SS	0.68	0.58	0.71	0.59	0.64	0.62	0.6	0	0	0	0	0	0	0	0	0	0.00146006
chr1:201162840:201163025:-@chr1:201160952|201160958:201160719:-	A3SS	0.47	0.59	0.56	0.31	0	0.74	0.46	0.61	0	0	0	0	0	0	0	0	0.00146006
chr1:55294254:55294450:+@chr1:55295592|55295689:55295775:+	A3SS	0.4	0.22	0.34	0.11	0.61	0.23	0.2	0	0	0	0	0	0	0	0	0	0.00146006
chr1:7719902:7720217:+@chr1:7720606|7720945:7721129:+	A3SS	0.65	0.71	0.59	0.43	0.83	0	0.35	0.72	0	0	0	0	0	0	0	0	0.00146006
chr22:28279660:28280444:-@chr22:28276824|28276832:28276717:-	A3SS	0.53	0.44	0	0.67	0.54	0.48	0.55	0.49	0	0	0	0	0	0	0	0	0.00146006
chr2:165406466:165406896:-@chr2:165405999|165406002:165405912:-	A3SS	0.32	0.4	0.44	0.73	0.56	0.51	0	0.53	0	0	0	0	0	0	0	0	0.00146006
chr2:218833983:218834184:+@chr2:218835027|218835648:218836826:+	A3SS	0.68	0.5	0.61	0.16	0	0.81	0.83	0.22	0	0	0	0	0	0	0	0	0.00146006
chr2:27113933:27114264:+@chr2:27114404|27114518:27114609:+	A3SS	0.2	0.24	0.36	0.41	0.63	0.22	0	0.19	0	0	0	0	0	0	0	0	0.00146006
chr2:38936986:38937107:-@chr2:38935898|38935921:38935703:-	A3SS	0.31	0	0.39	0.46	0.54	0.47	0.62	0.5	0	0	0	0	0	0	0	0	0.00146006
chr2:85482163:85482317:-@chr2:85481891|85481963:85481799:-	A3SS	0	0.8	0.64	0.75	0.66	0.37	0.71	0.51	0	0	0	0	0	0	0	0	0.00146006
chr2:96579217:96579749:+@chr2:96580038|96580069:96580197:+	A3SS	0.46	0.36	0.45	0.61	0	0.31	0.42	0.49	0	0	0	0	0	0	0	0	0.00146006
chr3:197083544:197083738:-@chr3:197081473|197081646:197081382:-	A3SS	0.38	0.14	0	0.1	0.11	0.09	0.02	0.04	0	0	0	0	0	0	0	0	0.00146006
chr3:197083544:197083738:-@chr3:197081473|197081672:197081382:-	A3SS	0.36	0.21	0	0.05	0.1	0.08	0.02	0.03	0	0	0	0	0	0	0	0	0.00146006
chr4:100704093:100704237:-@chr4:100699530|100699541:100699334:-	A3SS	0	0	0	0	0	0	0	0	0.53	0.45	0.37	0	0.4	0.6	0.5	0.35	0.00146006
chr4:2213576:2213689:-@chr4:2213306|2213315:2213045:-	A3SS	0.69	0	0.8	0.5	0.49	0.44	0.48	0.45	0	0	0	0	0	0	0	0	0.00146006
chr5:130868218:130868469:-@chr5:130862110|130862199:130862035:-	A3SS	0	0	0	0	0	0	0	0	0.35	0.38	0.24	0.73	0	0.59	0.3	0.49	0.00146006
chr5:177473050:177473378:+@chr5:177479161|177479164:177479520:+	A3SS	0.55	0.5	0.46	0.59	0.41	0.65	0.71	0	0	0	0	0	0	0	0	0	0.00146006
chr6:41714176:41714541:+@chr6:41721842|41721847:41722024:+	A3SS	0.38	0.35	0.57	0.6	0.43	0	0.34	0.5	0	0	0	0	0	0	0	0	0.00146006
chr6:74286327:74287466:-@chr6:74285911|74285951:74285781:-	A3SS	0.12	0.81	0.91	0.86	0.82	0.98	0.99	1	1	1	1	1	1	1	1	1	0.00146006
chr7:100039877:100040774:+@chr7:100041064|100041235:100041371:+	A3SS	0.53	0.54	0.83	0.57	0	0.55	0.58	0.74	0	0	0	0	0	0	0	0	0.00146006
chr7:6735921:6736457:+@chr7:6736718|6736790:6736883:+	A3SS	0.44	0.3	0.22	0.54	0.29	0.42	0.39	0	0	0	0	0	0	0	0	0	0.00146006
chr8:144533004:144533298:+@chr8:144533375|144533378:144533488:+	A3SS	0.52	0.57	0.41	0	0.44	0.45	0.64	0.47	0	0	0	0	0	0	0	0	0.00146006
chr8:144946643:144947025:-@chr8:144946559|144946563:144946378:-	A3SS	0.53	0	0.43	0.52	0.44	0.45	0.4	0.34	0	0	0	0	0	0	0	0	0.00146006
chr9:139034967:139035334:-@chr9:139034752|139034768:139034609:-	A3SS	0.53	0.59	0	0.34	0.35	0.66	0.36	0.41	0	0	0	0	0	0	0	0	0.00146006
chr13:59966570:59966710:+@chr13:59981677|59981898:59982054:+	A3SS	0.49	0	0	0	0	0	0	0.64	0.67	0.68	0.51	0.72	0.74	0.66	0.69	0.53	0.00146734
chr1:247118953:247119747:-@chr1:247118681|247118839:247118650:-	A3SS	0.36	0.56	0.59	0.44	0.63	0.29	0.51	0.4	0	0	0.39	0	0	0	0	0.22	0.00146734
chr3:125135210:125135292:-@chr3:125133049|125133063:125132845:-	A3SS	0	0	0	0	0.55	0.56	0	0	0.63	0.82	0.84	0.58	0.28	0.65	0.89	0.78	0.00146734
chr1:153554584:153555168:+@chr1:153555271|153555327:153555343:+	A3SS	0.12	0.17	0.23	0.12	0.12	0.16	0.11	0.12	0.33	0.17	0.4	0.3	0.26	0.37	0.26	0.28	0.00147884
chr2:27456464:27456831:-@chr2:27454989|27455425:27454838:-	A3SS	0.93	0.95	0.97	0.94	0.94	0.92	0.93	0.91	0.85	0.91	0.88	0.9	0.89	0.91	0.91	0.83	0.00147884
chr20:33764355:33764743:-@chr20:33760610|33760645:33760560:-	A3SS	0.03	0.04	0.04	0.05	0.02	0.07	0.06	0.09	0.09	0.15	0.09	0.2	0.13	0.16	0.09	0.27	0.00149102
chr17:39783803:39784354:+@chr17:39784444|39784559:39784689:+	A3SS	0.95	0.97	0.99	0.98	0.98	0.97	0.98	0.97	0.96	0.86	0.95	0.94	0.93	0.92	0.9	0.9	0.00150325
chr13:45859270:45859636:-@chr13:45844346|45844733:45844077:-	A3SS	1	1	0.98	1	1	1	0.98	1	0.98	0.97	0.97	0.97	0.97	0.98	0.98	0.97	0.00150767
chr20:36223236:36223415:-@chr20:36217786|36217905:36217663:-	A3SS	0.92	0.84	0.92	0.8	0.88	0.91	0.96	0.92	0.76	0.83	0.8	0	0	0.75	0.78	0	0.00151555
chr17:30331631:30331754:+@chr17:30334134|30334364:30334684:+	A3SS	0.97	0.95	0.97	0.98	0.97	0.97	0.95	0.97	0.92	0.92	0.96	0.75	0.92	0.83	0.92	0.91	0.00151785
chr22:38246129:38246702:+@chr22:38247326|38247383:38247622:+	A3SS	0.98	0.98	0.99	0.99	0.99	0.99	0.98	0.98	0.98	0.95	0.96	0.97	0.91	0.94	0.95	0.88	0.00151785
chr19:10655593:10655646:+@chr19:10656092|10656535:10657441:+	A3SS	0.99	0.99	0.99	0.99	1	0.99	0.99	0.99	0.98	0.99	0.98	0.98	0.97	0.96	0.98	0.96	0.00152242
chr20:36554987:36555189:+@chr20:36559410|36559537:36559573:+	A3SS	0.22	0.03	0.11	0.12	0.06	0.23	0.17	0.09	0.02	0.03	0.02	0.02	0.03	0.03	0.03	0.02	0.00153065
chr3:9832758:9832886:+@chr3:9834329|9835239:9835604:+	A3SS	0.77	0.85	0.72	0.86	0.82	0.82	0.81	0.82	0.85	0.89	0.9	0.9	0.89	0.94	0.91	0.88	0.00154035
chr4:156807827:156808021:+@chr4:156837408|156837537:156837724:+	A3SS	0.9	0.94	0.89	0.94	0.81	0.86	0.9	0.94	0.62	0.75	0.73	0.55	0.81	0.82	0.73	0.77	0.00154035
chr2:27504689:27505102:+@chr2:27509620|27509625:27509854:+	A3SS	0.8	0.84	0.91	0.86	0.87	0.84	0.82	0.84	0.56	0.8	0.75	0.72	0.74	0.77	0.81	0.75	0.00155284
chr14:34941728:34943132:-@chr14:34941491|34941620:34941351:-	A3SS	0.97	0.98	0.99	0.99	0.99	0.99	0.99	0.99	0.98	0.97	0.97	0.96	0.96	0.93	0.96	0.96	0.00155532
chr17:77547157:77547230:+@chr17:77547585|77547903:77548011:+	A3SS	0.68	0.68	0.68	0.61	0.72	0.76	0.73	0.65	0.54	0.44	0.56	0.63	0.6	0.58	0.53	0.61	0.0015654
chr1:46578435:46579178:+@chr1:46583041|46583060:46583403:+	A3SS	0.97	0.98	0.99	0.97	0.98	0.97	0.97	0.98	0.92	0.93	0.97	0.96	0.95	0.92	0.96	0.82	0.00158256
chrX:48784926:48785138:-@chrX:48783814|48783879:48783571:-	A3SS	0.92	0.88	0.91	0.91	0.94	0.92	0.95	0.95	0.82	0	0	0.91	0.86	0	0	0	0.00158256
chr16:48865544:48865610:+@chr16:48879294|48879324:48879762:+	A3SS	0.85	0.75	0.83	0.85	0.79	0.87	0.89	0.91	0.45	0.53	0.72	0.74	0.78	0.75	0.49	0.49	0.00159072
chr1:210069415:210070208:-@chr1:210069284|210069288:210069024:-	A3SS	0.91	0.87	0.89	0.89	0.84	0.81	0.91	0.85	0.71	0.47	0.81	0.55	0.8	0.69	0.41	0.83	0.00159072
chr2:127767559:127767764:-@chr2:127766750|127766892:127766656:-	A3SS	0.93	0.91	0.89	0.8	0.93	0.87	0.78	0.9	0.8	0.76	0.62	0.6	0.73	0.75	0.71	0.75	0.00159072
chr9:91136264:91137721:+@chr9:91139257|91139374:91139465:+	A3SS	0.38	0.29	0.39	0.56	0.22	0.3	0.23	0.2	0.59	0.62	0.62	0.56	0.75	0.83	0.45	0.75	0.00159072
chr14:101731028:101731210:+@chr14:101744693|101744952:101746611:+	A3SS	0.57	0.68	0.73	0.63	0.43	0.5	0.81	0.83	0.24	0.27	0.43	0.42	0.13	0.35	0.44	0.42	0.00160348
chr14:105589439:105589751:-@chr14:105246079|105246102:105245741:-	A3SS	0.38	0.55	0.52	0.53	0.49	0.62	0.6	0.63	0.36	0.33	0.29	0.44	0.37	0.27	0.38	0.33	0.00160348
chr1:149245412:149246719:-@chr1:149241806|149242068:149241265:-	A3SS	0.94	0.86	0.96	0.94	0.83	0.93	0.9	0.95	0.86	0.64	0.79	0.77	0.67	0.44	0.59	0.71	0.00160348
chr9:113468916:113469047:+@chr9:113471370|113471373:113472330:+	A3SS	0.42	0.65	0.71	0.69	0.58	0.46	0.74	0.69	0.8	0.87	0.86	0.85	0.83	0.79	0.75	0.71	0.00160348
chr19:40927866:40928093:-@chr19:40927162|40927722:40927064:-	A3SS	0.77	0.76	0.81	0.81	0.82	0.81	0.81	0.81	0.69	0.77	0.51	0.76	0.7	0	0.69	0	0.00160893
chr5:180601776:180601951:-@chr5:180601169|180601245:180601098:-	A3SS	0	0.01	0.01	0.01	0.01	0.01	0.01	0.01	0.03	0.02	0.05	0.02	0.04	0.02	0.04	0.01	0.00160916
chr17:77615988:77616714:-@chr17:77615366|77615399:77615291:-	A3SS	0.17	0.18	0.12	0.15	0.07	0.1	0.27	0.14	0.52	0.27	0.38	0.25	0.33	0.4	0.43	0.37	0.0016163
chr15:67642983:67643197:+@chr15:67644587|67644617:67644920:+	A3SS	0.59	0	0.41	0	0	0.49	0	0	0.84	0.83	0.44	0.78	0.75	0.86	0.83	0.94	0.00164901
chr19:41194146:41194206:-@chr19:41193425|41193819:41193309:-	A3SS	0.68	0.55	0.5	0.6	0.57	0.57	0.52	0.69	0	0.47	0	0	0.53	0.46	0	0	0.00164901
chr22:49315199:49315855:-@chr22:49314910|49315042:49314791:-	A3SS	0.41	0.79	0.84	0.87	0.82	0.87	0.9	0.77	0.51	0	0.3	0.63	0	0	0	0	0.00164901
chr22:49315199:49315855:-@chr22:49315026|49315042:49314791:-	A3SS	0.42	0.67	0.68	0.68	0.51	0.73	0.63	0.45	0.33	0	0.46	0.41	0	0	0	0	0.00164901
chr9:138805799:138806050:+@chr9:138806220|138806524:138806631:+	A3SS	0.78	0.77	0.83	0.86	0.81	0.69	0.63	0.74	0.65	0.65	0.51	0	0	0	0	0	0.00164901
chr22:49315199:49315855:-@chr22:49315026|49315049:49314791:-	A3SS	0.51	0.79	0.58	0.66	0.89	0.73	0.65	0.5	0.56	0	0.43	0.48	0	0	0	0	0.00166251
chr7:2248136:2248346:-@chr7:2245837|2245868:2245579:-	A3SS	0.81	0.56	0.93	0.86	0.82	0.74	0.78	0.77	0.63	0	0.5	0	0	0.64	0	0	0.00166251
chr12:6354932:6355016:-@chr12:6354155|6354264:6353795:-	A3SS	0.93	0.97	0.98	0.96	0.89	0.96	0.92	0.97	0.98	0.99	0.99	0.98	0.98	0.98	0.98	0.99	0.00167914
chrX:152513199:152513331:-@chrX:152511355|152511385:152511158:-	A3SS	0.92	0.92	0.95	0.89	0.95	0.95	0.82	0.83	0	0.84	0.82	0	0	0	0	0	0.00167914
chr11:66140484:66141104:+@chr11:66147948|66148008:66148015:+	A3SS	0.05	0.05	0.03	0.05	0.02	0.05	0.05	0.04	0.09	0.05	0.18	0.12	0.18	0.11	0.11	0.18	0.00169328
chr9:122594986:122595356:-@chr9:122590285|122590377:122589868:-	A3SS	0.97	0.97	0.94	0.97	0.96	0.97	0.97	0.97	0.94	0.86	0.89	0.94	0.92	0.85	0.96	0.93	0.00169328
chr7:140361180:140361253:-@chr7:140356886|140356929:140356688:-	A3SS	0.98	0.99	0.99	0.98	0.97	0.98	0.96	0.98	0.94	0.91	0.94	0.97	0.9	0.93	0.96	0.94	0.00170344
chr12:67493601:67493675:+@chr12:67519321|67519660:67519896:+	A3SS	0.67	0.77	0.7	0.71	0.77	0.65	0.81	0.93	0.95	0.92	0.95	0.93	0.95	0.94	0.95	0.93	0.00173108
chr20:34835479:34835718:-@chr20:34832794|34833290:34832690:-	A3SS	0.9	0.85	0.86	0.91	0.95	0.89	0.85	0.91	0.83	0.85	0.83	0.85	0.81	0.82	0.73	0.83	0.00173108
chr15:41272233:41272293:+@chr15:41273571|41273905:41273951:+	A3SS	0	0	0	0	0	0	0	0.49	0.48	0.62	0.62	0.55	0.55	0.47	0.57	0.45	0.00175081
chr12:56432225:56432509:-@chr12:56431746|56431802:56431550:-	A3SS	0.75	0.93	0.94	0.9	0.96	0.94	0.9	0.92	0	0.82	0.46	0.82	0	0.68	0	0	0.00175901
chr11:8458657:8458737:-@chr11:8452939|8453189:8452804:-	A3SS	0	0	0	0	0	0	0	0.53	0.51	0.51	0.59	0.56	0.65	0.64	0.61	0.52	0.00176584
chr14:74447704:74448054:-@chr14:74445646|74446604:74445557:-	A3SS	0.57	0.78	0.75	0.78	0.48	0.69	0.86	0.64	0	0	0	0.68	0	0	0	0	0.00176584
chr16:2959247:2959842:+@chr16:2961159|2961276:2961380:+	A3SS	0.26	0.16	0.08	0.08	0.18	0.45	0.23	0.21	0	0.17	0	0	0	0	0	0	0.00176584
chr1:199619068:199619336:-@chr1:199618960|199618962:199618825:-	A3SS	0.5	0.53	0.49	0.5	0.37	0.38	0.32	0.57	0	0	0.48	0	0	0	0	0	0.00176584
chr3:133781026:133781092:-@chr3:133780415|133780590:133780330:-	A3SS	0	0	0	0	0	0	0	0.52	0.54	0.5	0.53	0.56	0.43	0.56	0.46	0.58	0.00176584
chr9:129204463:129204853:+@chr9:129205760|129205838:129205903:+	A3SS	0.16	0.34	0.29	0.36	0.13	0.15	0.35	0.29	0	0	0	0	0.19	0	0	0	0.00176584
chr9:139006691:139006835:+@chr9:139006913|139007198:139007516:+	A3SS	0.84	0.8	0.89	0.94	0.91	0.8	0.92	0.81	0	0.82	0	0	0	0	0	0	0.00176584
chr9:35093047:35093198:-@chr9:35092191|35092820:35092092:-	A3SS	0.62	0.68	0.74	0.66	0.66	0.64	0.61	0.69	0	0	0	0	0	0.65	0	0	0.00176584
chr2:27738550:27738674:-@chr2:27737759|27737972:27737355:-	A3SS	0.92	0.88	0.87	0.93	0.91	0.79	0.93	0.81	0.96	0.95	0.93	0.93	0.98	0.95	0.97	0.96	0.00177308
chr11:18064989:18065177:-@chr11:18061851|18061854:18061658:-	A3SS	0	0	0	0	0	0	0	0.49	0.57	0.45	0.37	0.42	0.6	0.59	0.52	0.51	0.00178096
chr16:66252636:66253081:+@chr16:66253297|66253300:66254178:+	A3SS	0.51	0.49	0.84	0.81	0.87	0.86	0.7	0.65	0	0	0	0	0.67	0	0	0	0.00178096
chr17:73634453:73634695:-@chr17:73634320|73634324:73634200:-	A3SS	0.33	0.42	0.59	0.47	0.46	0.44	0.61	0.38	0	0	0	0	0.43	0	0	0	0.00178096
chrX:1470792:1471617:-@chrX:1469183|1469186:1469085:-	A3SS	0.44	0.6	0.45	0.5	0.42	0.53	0.51	0.62	0	0	0	0	0	0.48	0	0	0.00178096
chr14:20749809:20750002:-@chr14:20749562|20749565:20749405:-	A3SS	0.94	0.9	0.92	0.93	0.96	0.93	0.91	0.94	0.96	0.98	0.96	0.95	0.97	0.97	0.98	0.97	0.00178722
chrX:70755013:70755096:-@chrX:70754034|70754278:70752491:-	A3SS	0.69	0.68	0.57	0.85	0.74	0.77	0.64	0.7	0.65	0	0.56	0.56	0	0.31	0	0	0.00178722
chr11:8660940:8661388:+@chr11:8661986|8662129:8662204:+	A3SS	0.24	0.04	0.03	0.03	0.03	0.05	0.04	0.12	0.28	0.46	0.24	0.21	0.24	0.35	0.43	0.46	0.00180144
chr19:10801803:10802054:+@chr19:10802654|10802657:10803579:+	A3SS	0.93	0.92	0.97	0.96	0.96	0.97	0.97	0.93	0.85	0.73	0.77	0.93	0.48	0.78	0.83	0.83	0.00180144
chr20:33764355:33764743:-@chr20:33760592|33760645:33760560:-	A3SS	0.02	0.02	0.02	0.03	0.01	0.04	0.04	0.05	0.08	0.11	0.07	0.12	0.06	0.07	0.04	0.14	0.00181572
chr20:31452895:31453374:-@chr20:31448319|31448551:31448228:-	A3SS	0.98	0.97	0.97	0.98	0.99	0.98	0.96	0.92	0.91	0.94	0.93	0.91	0.9	0.83	0.83	0.84	0.00184451
chr8:144734367:144737564:-@chr8:144733945|144734040:144733819:-	A3SS	1	0.99	1	1	1	0.99	0.99	1	0.98	0.99	0.98	0.99	0.98	0.98	0.97	0.97	0.00185777
chr14:105549139:105549456:-@chr14:105246079|105246102:105245741:-	A3SS	0.39	0.52	0.58	0.61	0.53	0.65	0.68	0.68	0.37	0.34	0.31	0.46	0.39	0.27	0.39	0.34	0.00185901
chr1:143309869:143310137:+@chr1:143315767|143315835:143315865:+	A3SS	0.02	0.03	0.05	0.03	0.04	0.06	0.05	0.04	0.25	0.09	0.1	0.11	0.34	0.05	0.17	0.22	0.00185901
chr5:54491703:54491981:+@chr5:54492579|54492589:54492840:+	A3SS	0.94	0.98	0.96	0.94	0.84	0.9	0.94	0.96	0.87	0.54	0.66	0	0.86	0	0.52	0.78	0.00185901
chr7:74953077:74953504:-@chr7:74951469|74951532:74951411:-	A3SS	0.14	0.09	0.03	0.07	0.07	0.09	0.09	0.11	0.22	0.22	0.1	0.16	0.18	0.3	0.28	0.15	0.00185901
chr12:122031828:122032309:+@chr12:122032531|122032546:122032574:+	A3SS	0.21	0.15	0.25	0.14	0.1	0.17	0.26	0.11	0.38	0.27	0.47	0.23	0.45	0.35	0.41	0.24	0.0018648
chr19:45433637:45434132:-@chr19:45433097|45433214:45433010:-	A3SS	0.28	0.1	0.26	0.13	0.08	0.19	0.32	0.37	0.57	0.34	0.52	0.47	0.5	0.35	0.6	0.31	0.0018648
chr7:102772242:102773050:-@chr7:102769548|102769637:102769447:-	A3SS	0.22	0.79	0.48	0.65	0.37	0.72	0.68	0.83	0.86	0.92	0.88	0.85	0.81	0.82	0.87	0.76	0.0018648
chr20:41520415:41520563:+@chr20:41521207|41521359:41521474:+	A3SS	0.87	0.93	0.93	0.94	0.95	0.94	0.92	0.89	0.85	0.84	0.87	0.89	0.85	0.83	0.72	0.82	0.00187358
chr5:54491703:54491981:+@chr5:54492579|54492637:54492840:+	A3SS	0.93	0.96	0.96	0.92	0.82	0.89	0.96	0.97	0.87	0.75	0.59	0	0.86	0	0.68	0.7	0.00187358
chr15:34976121:34978603:-@chr15:34974733|34974754:34974644:-	A3SS	0.44	0.4	0.39	0.38	0	0	0.46	0.35	0.44	0.52	0.53	0.56	0.49	0.62	0.52	0.46	0.00188822
chr16:29739240:29739332:+@chr16:29749296|29749305:29749496:+	A3SS	0.89	0.8	0.88	0.91	0.88	0.93	0.93	0.89	0.83	0.73	0.78	0.73	0.84	0.71	0.72	0.59	0.00188822
chr8:30059905:30060235:-@chr8:30051086|30051113:30050935:-	A3SS	0.07	0.91	0.54	0.65	0.41	0.56	0.47	0.69	0.93	0.95	0.88	0.93	0.95	0.94	0.88	0.94	0.00188822
chr12:52122746:52122784:+@chr12:52123442|52123618:52123824:+	A3SS	0.9	0.79	0.94	0.93	0.91	0.93	0.94	0.91	0.69	0.7	0.88	0.68	0.85	0.63	0.78	0.45	0.00190294
chr12:6658373:6658610:-@chr12:6657770|6657887:6657554:-	A3SS	0.93	0.91	0.96	0.9	0.97	0.84	0.9	0.93	0.68	0.76	0.85	0.82	0.82	0.88	0.55	0.65	0.00190294
chr14:73489891:73490025:+@chr14:73491907|73492261:73492384:+	A3SS	0.53	0.66	0.52	0.56	0.56	0.49	0.66	0.61	0.65	0.67	0.68	0.72	0.71	0.82	0.69	0.72	0.00190294
chr13:98296775:98298845:-@chr13:98296246|98296315:98296179:-	A3SS	0.36	0.23	0.32	0.29	0.33	0.26	0.32	0.34	0.35	0.37	0.47	0.53	0.35	0.43	0.4	0.42	0.00191773
chr17:6860538:6860728:+@chr17:6860953|6860993:6861057:+	A3SS	0	0.08	0.06	0.08	0.18	0.07	0.15	0.09	0.41	0.49	0.2	0.37	0.36	0.14	0.33	0.2	0.00191773
chr18:5228083:5229048:+@chr18:5230186|5231698:5231811:+	A3SS	0.13	0.29	0.19	0.11	0.12	0.2	0.19	0.2	0.46	0.45	0.25	0.27	0.61	0.54	0.52	0.5	0.00191773
chr18:70317377:70318248:+@chr18:70319427|70319544:70319687:+	A3SS	0.26	0.14	0.24	0.21	0.24	0.39	0.25	0.39	0.62	0.65	0.47	0.54	0.55	0.83	0.68	0.31	0.00191773
chr19:10256791:10259082:+@chr19:10259212|10259289:10259514:+	A3SS	0.09	0.25	0.07	0.05	0.1	0.13	0.03	0.03	0.27	0.26	0.21	0.35	0.17	0.43	0.27	0.29	0.00191773
chr3:126136195:126136285:-@chr3:126129137|126129527:126129069:-	A3SS	0.5	0.49	0.6	0.51	0.49	0.62	0.52	0.57	0.58	0.75	0.73	0.67	0.63	0.64	0.77	0.67	0.00191773
chr4:39205298:39205632:-@chr4:39199490|39199534:39199366:-	A3SS	0.4	0.4	0.38	0.49	0.39	0.57	0.62	0.5	0.64	0.69	0.85	0.81	0.85	0.73	0.55	0.82	0.00191773
chr4:4352555:4352725:+@chr4:4354617|4354939:4355719:+	A3SS	0.49	0.4	0.56	0.78	0.58	0.86	0.85	0.73	0.9	0.91	0.9	0.95	0.94	0.92	0.91	0.79	0.00191773
chr9:135205598:135206376:+@chr9:135206588|135206690:135206728:+	A3SS	0.17	0.14	0.11	0.09	0.05	0.06	0.06	0.07	0.13	0.18	0.29	0.31	0.2	0.27	0.31	0.34	0.00191773
chr11:10784030:10786151:-@chr11:10782541|10783138:10782410:-	A3SS	0.52	0.78	0.51	0.24	0.35	0.64	0.48	0.53	0.86	0.95	0.82	0.66	0.89	0.9	0.74	0.95	0.00193259
chr14:105549133:105549456:-@chr14:105246081|105246095:105245741:-	A3SS	0.4	0.7	0.53	0.59	0.55	0.6	0.78	0.54	0.39	0.35	0.32	0.45	0.42	0.27	0.35	0.33	0.00193259
chr15:78002849:78003159:-@chr15:77987081|77987103:77987026:-	A3SS	0.27	0.34	0.16	0.24	0.12	0.2	0.07	0.21	0.33	0.4	0.46	0.32	0.45	0.42	0.42	0.38	0.00193259
chr19:19277658:19277885:-@chr19:19275656|19275721:19275533:-	A3SS	0.36	0.21	0.16	0.1	0.13	0.19	0.2	0.16	0.39	0.4	0.28	0.74	0.52	0.22	0.44	0.41	0.00193259
chr3:28365096:28365918:-@chr3:28358091|28358142:28358007:-	A3SS	0.24	0.29	0.16	0.23	0.17	0.18	0.28	0.12	0.31	0.35	0.4	0.51	0.63	0.39	0.4	0.26	0.00193259
chr9:36180853:36181270:+@chr9:36188976|36188981:36189093:+	A3SS	0.29	0.26	0.24	0.16	0.35	0.3	0.36	0.3	0.51	0.46	0.38	0.39	0.45	0.31	0.53	0.48	0.00193259
chr11:6373592:6373768:-@chr11:6373085|6373507:6372931:-	A3SS	0.87	0.88	0.82	0.79	0.81	0.85	0.82	0.87	0	0	0	0.81	0.75	0.8	0	0	0.00194529
chr17:71989052:71989386:-@chr17:71986954|71987531:71986759:-	A3SS	0.92	0.82	0.88	0.72	0.89	0.55	0.88	0.8	0	0	0.72	0	0.65	0.41	0	0	0.00196081
chrX:48784926:48785138:-@chrX:48783860|48783879:48783576:-	A3SS	0.74	0.88	0.94	0.89	0.92	0.75	0.84	0.79	0.65	0	0	0.79	0.43	0	0	0	0.00197641
chr12:56286493:56286568:+@chr12:56286915|56286934:56287663:+	A3SS	0.91	0.96	0.96	0.94	0.75	0.87	0.94	0.96	0	0.89	0	0	0.84	0	0	0	0.00203405
chr2:27738550:27738674:-@chr2:27737526|27737759:27737355:-	A3SS	0.91	0.94	0.94	0.94	0.93	0.94	0.9	0.93	0.9	0.81	0.91	0.9	0.84	0.89	0.87	0.87	0.00203957
chr12:54832308:54832682:+@chr12:54833903|54833924:54834143:+	A3SS	0.92	0.61	0.9	0.74	0.89	0.86	0.89	0.86	0	0	0	0	0.62	0	0.81	0	0.00208388
chr12:112107717:112108209:+@chr12:112108373|112108381:112108504:+	A3SS	0.39	0.37	0.44	0.45	0.46	0.45	0.39	0.53	0.44	0	0	0	0	0	0	0	0.00209019
chr9:19116395:19116514:-@chr9:19116305|19116307:19116112:-	A3SS	0.35	0.51	0.39	0.53	0.49	0.46	0.39	0.49	0	0	0	0	0.46	0	0	0	0.00209019
chr19:9806879:9807078:+@chr19:9808031|9808499:9808551:+	A3SS	0.64	0.66	0.61	0.65	0.48	0.64	0.49	0.5	0	0	0.51	0	0	0	0	0.45	0.00210066
chr2:201830999:201831350:+@chr2:201839429|201839455:201839759:+	A3SS	0.98	0.94	0.97	0.97	0.98	0.97	0.97	0.96	0.96	0.91	0.95	0.91	0.93	0.8	0.88	0.92	0.002104
chr1:153846207:153847523:+@chr1:153847631|153847964:153848018:+	A3SS	0.86	0.57	0.36	0.84	0.6	0.7	0.4	0.51	0.53	0	0	0	0	0	0.26	0	0.00211752
chr1:247118953:247119747:-@chr1:247118681|247118856:247118650:-	A3SS	0.28	0.52	0.55	0.42	0.47	0.2	0.35	0.46	0	0	0.3	0	0	0	0	0.21	0.00211752
chr6:41208011:41208230:+@chr6:41210274|41210902:41211058:+	A3SS	0.61	0	0	0	0	0.71	0	0	0.62	0.82	0.73	0.76	0.67	0.74	0.66	0.79	0.00211752
chr2:70382561:70382725:-@chr2:70381616|70382239:70381476:-	A3SS	0.85	0.83	0.76	0.8	0.82	0.77	0.78	0.79	0.67	0.78	0.72	0.71	0	0	0	0	0.00213668
chr3:44665223:44665330:+@chr3:44667437|44667440:44667755:+	A3SS	0.97	0.94	0.95	0.95	0.98	0.94	0.89	0.94	0.91	0.78	0.91	0.87	0.87	0.86	0.87	0.89	0.00213668
chr16:1483347:1483607:+@chr16:1484248|1484283:1484618:+	A3SS	0.89	0.86	0.84	0.92	0.92	0.71	0.92	0.87	0.65	0.65	0.84	0.83	0.61	0	0	0	0.00215314
chr15:76620954:76621327:+@chr15:76621574|76621880:76622042:+	A3SS	0.83	0.88	0.85	0.89	0.87	0.89	0.92	0.89	0.63	0.77	0.77	0.67	0.77	0.56	0.81	0.87	0.00216968
chr22:49312883:49315026:-@chr22:49312578|49312623:49312460:-	A3SS	0.18	0.35	0.2	0.18	0.33	0.17	0.08	0.18	0.38	0.51	0.51	0.29	0.51	0.46	0.35	0.53	0.00216968
chr9:99429501:99429715:-@chr9:99427880|99428100:99427784:-	A3SS	0.87	0.89	0.88	0.79	0.89	0.9	0.9	0.87	0.74	0.76	0.8	0.79	0.8	0.73	0.73	0.73	0.00216968
chr17:59259950:59261593:+@chr17:59261901|59262012:59262027:+	A3SS	0.08	0.21	0.1	0.1	0.09	0.1	0.08	0.06	0.23	0.19	0.24	0.23	0.21	0.3	0.2	0.27	0.00220299
chr3:151168835:151169616:-@chr3:151166741|151167063:151165396:-	A3SS	0.76	0.74	0.83	0.89	0.87	0.96	0.89	0.93	0.96	0.98	0.98	0.98	0.97	0.97	0.94	0.95	0.00220299
chrX:133743517:133743613:-@chrX:133733050|133733979:133731270:-	A3SS	0.97	0.98	0.97	0.93	0.97	0.99	0.95	0.96	0.9	0.86	0.89	0.93	0.94	0.94	0.9	0.79	0.00220299
chr1:8849763:8849896:-@chr1:8849105|8849147:8848925:-	A3SS	0.97	0.97	0.98	0.99	0.99	0.99	0.98	0.98	0.97	0.96	0.96	0.97	0.93	0.95	0.95	0.97	0.00220311
chr11:93107439:93108066:-@chr11:93106211|93106233:93106164:-	A3SS	0.06	0.09	0.07	0.07	0.07	0.05	0.17	0.11	0.2	0.13	0.18	0.17	0.4	0.24	0.19	0.13	0.00221977
chr1:204971807:204971887:+@chr1:204972006|204972543:204972831:+	A3SS	0.98	0.96	0.96	0.9	0.94	0.96	0.95	0.93	0.89	0.76	0.85	0.91	0.89	0.92	0.9	0.84	0.00221977
chr3:47869657:47869846:-@chr3:47869432|47869533:47867189:-	A3SS	0.91	0.85	0.87	0.96	0.93	0.97	0.97	0.97	0.91	0.68	0.77	0.8	0.47	0.75	0.63	0.63	0.00221977
chr1:152511611:152511876:+@chr1:152512436|152512580:152512698:+	A3SS	0.98	0.96	0.97	0.97	0.99	0.97	0.96	0.96	0.94	0.96	0.96	0.95	0.95	0.92	0.94	0.95	0.00222048
chr19:580540:581168:-@chr19:576212|576254:576124:-	A3SS	0.29	0.4	0.24	0.31	0.24	0.21	0.23	0.29	0.42	0.45	0.42	0.46	0.41	0.32	0.43	0.31	0.00225356
chr20:35360580:35360696:+@chr20:35362988|35363025:35363230:+	A3SS	0.89	0.93	0.96	0.95	0.95	0.91	0.94	0.92	0.92	0.88	0.84	0.82	0.87	0.87	0.82	0.76	0.00225356
chr20:42537941:42538045:+@chr20:42542022|42542039:42542498:+	A3SS	0.93	0.9	0.88	0.8	0.94	0.93	0.88	0.84	0.8	0.57	0.71	0.87	0.71	0.58	0.76	0.65	0.00225356
chr2:130631294:130633384:-@chr2:130630669|130630718:130630628:-	A3SS	0.27	0.27	0.3	0.26	0.11	0.34	0.3	0.39	0.46	0.33	0.49	0.4	0.39	0.45	0.54	0.49	0.00225356
chr12:122656528:122656659:+@chr12:122657932|122659180:122659329:+	A3SS	0.83	0.89	0.77	0.82	0.84	0.8	0.76	0.84	0.68	0.67	0.73	0.73	0.78	0.76	0.69	0.74	0.00227057
chr12:31122591:31122738:+@chr12:31128014|31128168:31128262:+	A3SS	0.74	0.74	0.91	0.85	0.87	0.77	0.8	0.83	0.77	0.68	0.67	0.71	0.71	0.62	0.59	0.65	0.00227057
chr13:45859270:45859636:-@chr13:45844214|45844346:45844077:-	A3SS	0.97	0.98	0.93	0.98	0.99	0.96	0.9	0.99	0.9	0.89	0.53	0.86	0.91	0.83	0.92	0.8	0.00227057
chr16:65753094:65753341:+@chr16:65754252|65754916:65755256:+	A3SS	0.9	0.95	0.92	0.97	0.87	0.91	0.88	0.87	0.85	0.63	0.8	0.88	0.81	0.8	0.74	0.83	0.00227057
chr1:154881856:154882561:+@chr1:154883217|154883523:154883591:+	A3SS	0.96	0.93	0.96	0.77	0.87	0.8	0.83	0.77	0.39	0.69	0.8	0.59	0.75	0.54	0.66	0.46	0.00227057
chr12:54510894:54511400:+@chr12:54512922|54513010:54513065:+	A3SS	0.27	0.19	0.31	0.24	0.34	0.28	0.26	0.24	0.54	0.43	0.29	0.48	0.46	0.34	0.47	0.41	0.00228767
chr17:53849377:53849979:-@chr17:53848119|53848322:53847686:-	A3SS	0.23	0.38	0.39	0.29	0.34	0.34	0.33	0.49	0.57	0.6	0.47	0.45	0.49	0.74	0.64	0.7	0.00228767
chr2:242268317:242268407:-@chr2:242266665|242266737:242266540:-	A3SS	0.66	0.9	0.84	0.8	0.93	0.78	0.83	0.79	0.49	0.69	0.72	0	0.66	0	0.59	0.53	0.00228767
chr16:4736377:4737636:+@chr16:4738245|4738727:4739398:+	A3SS	0.84	0.89	0.89	0.95	0.83	0.84	0.87	0.76	0	0.62	0.84	0	0	0.3	0	0	0.00229082
chr13:48956593:48957860:+@chr13:48960427|48960429:48960767:+	A3SS	0.44	0.54	0.36	0.6	0.34	0.42	0.5	0.8	0.84	0.89	0.91	0.8	0.73	0.92	0.61	0.88	0.00230484
chr1:154371528:154371727:+@chr1:154372276|154372316:154372536:+	A3SS	0.96	0.98	0.99	0.98	0.97	0.99	0.98	0.98	0.96	0.96	0.96	0.97	0.87	0.92	0.94	0.91	0.00234447
chr3:9808900:9809467:-@chr3:9808065|9808169:9807944:-	A3SS	0.97	0.98	0.96	0.96	0.94	0.97	0.94	0.95	0.89	0.93	0.94	0.94	0.94	0.68	0.72	0.87	0.00234447
chr21:44569464:44569575:+@chr21:44570043|44570272:44570371:+	A3SS	0.62	0.65	0.59	0.66	0.58	0.62	0.57	0.61	0	0	0.53	0.56	0	0.6	0	0	0.00236253
chr10:97806448:97806747:+@chr10:97806868|97806871:97806994:+	A3SS	0	0	0	0	0	0	0	0.45	0.51	0.6	0.5	0	0.48	0.48	0.48	0.59	0.00237349
chr16:87453680:87453881:+@chr16:87454820|87454823:87455023:+	A3SS	0.92	0.85	0.9	0.89	0.92	0.93	0	0.89	0	0	0	0.75	0	0	0	0	0.00241415
chr9:89530173:89530988:+@chr9:89532329|89532388:89532464:+	A3SS	0.66	0.45	0.53	0.54	0	0.54	0.56	0.53	0	0	0	0	0.38	0	0	0	0.00241415
chr20:62047958:62048272:-@chr20:62047772|62047785:62047602:-	A3SS	0.51	0.47	0.64	0.61	0.73	0	0.61	0.58	0	0	0	0	0.39	0	0	0	0.00243464
chr20:62047958:62048272:-@chr20:62047772|62047796:62047602:-	A3SS	0.49	0.41	0.73	0.58	0.74	0	0.43	0.43	0	0	0	0	0.32	0	0	0	0.00243464
chr20:62167347:62172432:+@chr20:62173667|62173673:62173738:+	A3SS	0.6	0.41	0	0.4	0.45	0.45	0.56	0.55	0	0	0	0	0.39	0	0	0	0.00243464
chr4:68079128:68079227:-@chr4:68067810|68067815:68067530:-	A3SS	0	0	0	0.49	0	0	0	0	0	0.62	0.68	0.54	0.68	0.55	0.52	0.56	0.00243464
chr5:178982644:178984276:-@chr5:178980642|178981004:178980499:-	A3SS	0.06	0.9	0.91	0.73	0.24	0.96	0.96	0.99	0.99	0.99	0.99	0.98	0.99	0.99	0.99	0.99	0.00243464
chr6:74286327:74287466:-@chr6:74285906|74285951:74285781:-	A3SS	0.1	0.86	0.91	0.85	0.81	0.98	0.98	1	1	1	1	1	1	1	0.99	1	0.00243464
chr9:35080463:35080669:-@chr9:35080277|35080281:35080063:-	A3SS	0.46	0	0.46	0.51	0.56	0.39	0.68	0.74	0	0	0.36	0	0	0	0	0	0.00243464
chr10:38690913:38691272:+@chr10:38692430|38692435:38692544:+	A3SS	0.3	0	0	0	0	0	0	0	0.59	0.45	0.37	0.58	0	0.47	0.46	0.57	0.00245523
chr11:70833549:70833652:-@chr11:70832813|70832909:70832687:-	A3SS	0.51	0	0.53	0.61	0.58	0.67	0.79	0.47	0	0.45	0	0	0	0	0	0	0.00245523
chr14:97514067:97514214:-@chr14:97505560|97505637:97505363:-	A3SS	0	0	0	0	0	0.5	0	0	0.73	0.76	0	0.7	0.57	0.51	0.77	0.63	0.00245523
chr1:43000581:43000733:-@chr1:42997648|42997651:42997459:-	A3SS	0	0.65	0.7	0.44	0.61	0.73	0.68	0.46	0	0	0	0	0	0.4	0	0	0.00245523
chr9:89530173:89530988:+@chr9:89532762|89532769:89532884:+	A3SS	0.44	0.6	0.37	0.51	0	0.46	0.56	0.48	0	0	0	0	0.32	0	0	0	0.00245523
chr10:22647040:22647103:+@chr10:22647288|22647588:22647648:+	A3SS	0	0	0	0	0	0	0	0.49	0.38	0.5	0.5	0.5	0.44	0.59	0.48	0.47	0.00248965
chr14:23734392:23734769:-@chr14:23733876|23734097:23733721:-	A3SS	0.96	0.95	0.98	0.94	0.95	0.97	0.96	0.97	0.92	0.94	0.94	0.95	0.92	0.9	0.93	0.92	0.00249132
chr16:56038755:56038941:-@chr16:56032372|56032396:56032185:-	A3SS	0.97	0.95	0.98	0.97	0.97	0.96	0.94	0.97	0.94	0.96	0.89	0.92	0.88	0.93	0.91	0.92	0.00251006
chr2:3583851:3584463:+@chr2:3584869|3584913:3585194:+	A3SS	0.75	0.64	0.72	0.78	0.58	0.63	0.88	0.76	0	0	0.58	0	0	0	0.69	0	0.00251392
chr12:31133245:31133352:+@chr12:31133604|31134087:31134295:+	A3SS	0.79	0.65	0.74	0.77	0.75	0.75	0.77	0.84	0.76	0	0	0	0	0	0	0	0.00253
chr22:18687402:18687608:-@chr22:18687309|18687322:18687162:-	A3SS	0.72	0.67	0.86	0.82	0.9	0.85	0.82	0.85	0	0	0	0	0	0.84	0	0	0.00253
chr14:75300711:75300868:+@chr14:75302158|75302200:75302464:+	A3SS	0	0	0	0.29	0.59	0	0.54	0.53	0.86	0.65	0.81	0.73	0.91	0.47	0.86	0.76	0.00254781
chr15:71649544:71649817:-@chr15:71642639|71642651:71642630:-	A3SS	0.03	0.03	0.03	0.05	0.04	0.05	0.04	0.02	0.04	0.06	0.07	0.11	0.1	0.11	0.08	0.07	0.00254781
chr16:4333209:4334334:-@chr16:4331506|4331674:4331370:-	A3SS	0.81	0.7	0.92	0.9	0.8	0.8	0.57	0.85	0.39	0	0.61	0.72	0	0.55	0	0	0.00254781
chr3:129298833:129299031:-@chr3:129289341|129289377:129289239:-	A3SS	0.13	0.06	0.03	0.03	0.02	0.03	0.03	0.04	0.16	0.12	0.17	0.22	0.12	0.31	0.18	0.1	0.00254781
chr17:73634453:73634695:-@chr17:73634275|73634324:73634200:-	A3SS	0.06	0.28	0.32	0.06	0.13	0.22	0.09	0.23	0	0	0	0	0.17	0	0	0	0.00255033
chr3:52533873:52534159:-@chr3:52533667|52533787:52533443:-	A3SS	0.86	0.73	0.78	0.85	0.97	0.91	0.92	0.92	0	0.89	0	0	0	0	0	0	0.00255033
chr9:14774368:14774632:-@chr9:14766201|14766254:14765787:-	A3SS	0.34	0.68	0.32	0.76	0.4	0.4	0.59	0.73	0	0	0	0	0	0.58	0	0	0.00255033
chr18:30931408:30931553:+@chr18:30935892|30935908:30936121:+	A3SS	0.96	0.98	0.96	0.96	0.93	0.96	0.97	0.97	0.98	0.99	0.98	0.97	0.99	0.99	0.99	0.98	0.00255307
chr12:132268605:132268689:+@chr12:132274524|132274531:132274731:+	A3SS	0.86	0.78	0.64	0.93	0.89	0.69	0.79	0.84	0.58	0.76	0.67	0.55	0	0	0	0	0.00256681
chr16:4333209:4334334:-@chr16:4331585|4331674:4331370:-	A3SS	0.44	0.8	0.86	0.89	0.72	0.71	0.64	0.83	0.4	0	0.5	0.65	0	0.42	0	0	0.00256681
chr19:54857017:54857397:-@chr19:54855897|54855913:54855782:-	A3SS	0.09	0.09	0.05	0.05	0.03	0.06	0.08	0.08	0.12	0.1	0.15	0.12	0.08	0.11	0.12	0.16	0.00256681
chr2:215946290:215946379:-@chr2:215945268|215945343:215945077:-	A3SS	0.96	0.97	0.97	0.95	0.97	0.89	0.99	0.97	0.9	0.93	0.79	0.81	0.94	0.82	0.88	0.87	0.00256681
chr10:22647040:22647103:+@chr10:22647207|22647588:22647648:+	A3SS	0	0	0	0	0	0	0	0.49	0.51	0.5	0.44	0.48	0.58	0.62	0.47	0.4	0.00257075
chr11:56950637:56950799:-@chr11:56950365|56950401:56950038:-	A3SS	0.8	0.29	0.83	0.56	0.76	0.5	0.64	0.77	0	0	0.69	0	0	0	0	0	0.00257075
chr17:73634453:73634695:-@chr17:73634272|73634320:73634200:-	A3SS	0.07	0.25	0.41	0.05	0.15	0.48	0.09	0.23	0	0	0	0	0.16	0	0	0	0.00257075
chr17:73634453:73634695:-@chr17:73634275|73634320:73634200:-	A3SS	0.09	0.26	0.38	0.06	0.13	0.3	0.12	0.25	0	0	0	0	0.21	0	0	0	0.00257075
chr21:14378142:14378336:+@chr21:14437701|14437949:14438654:+	A3SS	0	0	0	0	0	0	0	0.58	0.56	0.5	0.42	0.65	0.77	0.63	0.88	0.52	0.00257075
chr3:134854879:134855092:-@chr3:134854148|134854163:134853997:-	A3SS	0	0	0	0	0	0	0	0.46	0.44	0.34	0.48	0.42	0.43	0.49	0.51	0.59	0.00257075
chr7:75771237:75771546:+@chr7:75773055|75773070:75773100:+	A3SS	0.03	0.01	0	0.01	0.03	0.01	0.01	0.01	0.03	0.04	0.03	0.04	0.08	0.05	0.03	0.03	0.00257075
chr9:138430564:138430664:+@chr9:138431224|138431273:138431487:+	A3SS	0.95	0.88	0.95	0.95	0.97	0.96	0.96	0.96	0.89	0.93	0.9	0.83	0.83	0.87	0.7	0	0.0025859
chr10:1132110:1132186:+@chr10:1139539|1139542:1139776:+	A3SS	0.82	0.65	0.65	0.8	0.71	0.63	0.81	0.64	0.43	0.61	0	0	0.5	0.65	0.59	0	0.00260507
chr12:94213958:94214165:+@chr12:94217001|94218072:94219079:+	A3SS	0.05	0.11	0.16	0.14	0.14	0.18	0.14	0.16	0.19	0.15	0.22	0.24	0.32	0.19	0.22	0.24	0.00260507
chr3:50311648:50311903:-@chr3:50307288|50308054:50307144:-	A3SS	0.89	0.77	0.79	0.87	0.93	0.85	0.87	0.87	0.76	0.52	0.79	0.79	0.64	0.71	0.59	0.67	0.00260507
chr19:63752510:63752829:+@chr19:63752916|63752920:63753039:+	A3SS	0.44	0.45	0.24	0.33	0.28	0.39	0.36	0.5	0.48	0.54	0.54	0.57	0.5	0.5	0.48	0.51	0.00264368
chr3:161612238:161612566:+@chr3:161612808|161613012:161613331:+	A3SS	0.94	0.97	0.92	0.93	0.98	0.94	0.97	0.96	0.82	0.74	0.86	0.79	0.94	0.86	0.64	0.9	0.00264368
chr4:16116561:16117947:-@chr4:16113594|16113852:16112258:-	A3SS	0.87	0.96	0.92	0.93	0.88	0.96	0.92	0.94	0.8	0.88	0.84	0.75	0.73	0.81	0.88	0.71	0.00264368
chr6:160120917:160122132:-@chr6:160120812|160120837:160120649:-	A3SS	0.96	0.97	0.98	0.99	0.99	0.98	0.99	0.98	0.96	0.96	0.96	0.97	0.92	0.93	0.96	0.95	0.00265257
chr11:67130899:67131123:+@chr11:67132447|67132599:67132769:+	A3SS	0.96	0.9	0.95	0.9	0.89	0.93	0.85	0.91	0.88	0.89	0.85	0.84	0.79	0.84	0.83	0.83	0.00266312
chr1:172104571:172104881:+@chr1:172105958|172105961:172106909:+	A3SS	0.87	0.71	0.71	0.85	0.92	0.85	0.8	0.77	0.73	0.64	0.51	0.39	0.65	0.52	0.71	0.55	0.00266312
chr7:44084864:44084935:-@chr7:44080149|44080654:44079907:-	A3SS	0.83	0.69	0.78	0.69	0.8	0.8	0.75	0.74	0.7	0.57	0.64	0.52	0.41	0.5	0.69	0.62	0.00266312
chr7:74882334:74882448:+@chr7:74882806|74883195:74883405:+	A3SS	0.9	0.94	0.87	0.88	0.86	0.87	0.81	0.8	0.8	0.78	0.84	0.65	0.8	0.73	0	0.75	0.00266312
chr10:73645765:73645902:+@chr10:73649818|73649824:73650143:+	A3SS	0.87	0.88	0.95	0.86	0.89	0.77	0.9	0.91	0.77	0.73	0.78	0.77	0.79	0.65	0.7	0.43	0.00268264
chr12:52122746:52122784:+@chr12:52123447|52123618:52123824:+	A3SS	0.9	0.79	0.94	0.92	0.93	0.92	0.93	0.9	0.69	0.75	0.89	0.69	0.88	0.66	0.81	0.46	0.00268264
chr3:9808900:9809467:-@chr3:9808065|9808177:9807944:-	A3SS	0.98	0.97	0.98	0.97	0.97	0.98	0.97	0.95	0.93	0.95	0.94	0.97	0.94	0.8	0.8	0.92	0.00269302
chr11:67134428:67135254:+@chr11:67135450|67135524:67135616:+	A3SS	0.07	0.07	0.06	0.09	0.17	0.09	0.12	0.06	0.59	0.24	0.43	0.15	0.34	0.16	0.14	0.39	0.00270225
chr11:8660940:8661388:+@chr11:8661986|8662134:8662204:+	A3SS	0.21	0.04	0.03	0.04	0.02	0.05	0.05	0.09	0.28	0.29	0.19	0.2	0.15	0.29	0.27	0.46	0.00270225
chr14:23781187:23782072:-@chr14:23780967|23781040:23780936:-	A3SS	0.19	0.19	0.11	0.2	0.27	0.1	0.08	0.13	0.33	0.22	0.33	0.52	0.31	0.24	0.32	0.22	0.00270225
chr6:170735312:170735705:-@chr6:170734636|170734760:170734518:-	A3SS	0.98	0.98	0.98	0.98	0.99	0.98	0.96	0.98	0.97	0.97	0.95	0.97	0.97	0.95	0.94	0.95	0.00271653
chr17:37098653:37098847:+@chr17:37099556|37099866:37099967:+	A3SS	0.5	0.35	0.05	0.07	0.16	0.19	0.06	0.19	0.49	0.68	0.73	0.76	0.7	0.77	0.29	0.68	0.00272195
chr19:61357434:61361783:+@chr19:61362805|61362808:61364074:+	A3SS	0.83	0.73	0.89	0.81	0.87	0.73	0.72	0.81	0.26	0.65	0.59	0.68	0.52	0.77	0.51	0.5	0.00272195
chr1:53146128:53146214:-@chr1:53144871|53146022:53143294:-	A3SS	0.59	0.45	0.56	0.51	0.51	0.54	0.62	0.75	0.4	0.31	0.43	0.46	0.48	0.41	0.41	0.47	0.00272195
chr2:63921893:63922842:+@chr2:63936944|63936968:63937071:+	A3SS	0.67	0.36	0.44	0.44	0.49	0.5	0.37	0.38	0.27	0.13	0.21	0.1	0.23	0.27	0.4	0.11	0.00272195
chr3:187987250:187987747:+@chr3:187987891|187987978:187988067:+	A3SS	0.17	0.12	0.04	0.03	0.05	0.05	0.03	0.06	0.35	0.45	0.15	0.21	0.23	0.16	0.13	0.19	0.00272195
chr5:176959707:176959867:+@chr5:176963673|176963786:176964148:+	A3SS	0.69	0.62	0.78	0.88	0.71	0.86	0.78	0.77	0.52	0.58	0.65	0.31	0.65	0.66	0.21	0.46	0.00272195
chr11:197500:198938:+@chr11:199259|199271:199318:+	A3SS	0.27	0.37	0.22	0.38	0.34	0.31	0.25	0.39	0.45	0.5	0.36	0.4	0.53	0.48	0.48	0.41	0.00274173
chr11:43374615:43375617:+@chr11:43376100|43376151:43376239:+	A3SS	0.18	0.39	0.19	0.23	0.24	0.44	0.42	0.18	0.14	0.17	0.11	0.16	0.08	0.07	0.12	0.21	0.00274173
chr11:57129652:57130262:+@chr11:57130430|57130457:57130596:+	A3SS	0.46	0.7	0.54	0.47	0.42	0.81	0.69	0.71	0.34	0.4	0.53	0.25	0.35	0.4	0.38	0.37	0.00274173
chr17:72234517:72234855:+@chr17:72240655|72240970:72241054:+	A3SS	0.32	0.17	0.17	0.45	0.18	0.29	0.09	0.25	0.3	0.67	0.65	0.64	0.75	0.43	0.72	0.85	0.00274173
chr22:49179188:49179430:+@chr22:49191984|49192030:49192170:+	A3SS	0.37	0.33	0.54	0.22	0.42	0.31	0.25	0.11	0.08	0.07	0.1	0.08	0.19	0.14	0.13	0.04	0.00274173
chr2:215944877:215945407:-@chr2:215943395|215943400:215943262:-	A3SS	0.1	0.05	0.04	0.1	0.08	0.23	0.03	0.07	0.33	0.19	0.24	0.44	0.21	0.45	0.16	0.41	0.00274173
chr9:94284396:94284665:-@chr9:94276941|94277030:94276727:-	A3SS	0.3	0.31	0.38	0.42	0.53	0.46	0.51	0.76	0.78	0.85	0.84	0.87	0.78	0.62	0.56	0.75	0.00274173
chrX:108863024:108863288:-@chrX:108813437|108813551:108813021:-	A3SS	0.45	0.46	0.54	0.58	0.78	0.44	0.22	0.63	0.77	0.92	0.82	0.87	0.82	0.81	0.94	0.61	0.00274173
chr3:102775629:102775813:+@chr3:102781123|102781376:102781538:+	A3SS	0.94	0.96	0.96	0.96	0.96	0.94	0.94	0.95	0.88	0.95	0.93	0.9	0.9	0.93	0.92	0.93	0.00283754
chr11:490484:490738:-@chr11:489923|489999:489829:-	A3SS	0	0.47	0.1	0.17	0.31	0.21	0.09	0.1	0	0.09	0	0	0	0	0	0	0.00290405
chr20:31452895:31453374:-@chr20:31448403|31448551:31448228:-	A3SS	0.97	0.98	0.98	0.98	0.99	0.98	0.97	0.94	0.95	0.95	0.95	0.94	0.93	0.9	0.86	0.84	0.0029222
chr4:103967719:103968139:-@chr4:103966911|103967136:103966777:-	A3SS	0.96	0.97	0.98	0.97	0.98	0.97	0.98	0.96	0.95	0.97	0.94	0.94	0.92	0.89	0.91	0.9	0.0029222
chr4:39205298:39205632:-@chr4:39199490|39199559:39199366:-	A3SS	0.36	0.92	0.9	0.91	0.94	0.95	0.95	0.93	0.97	0.97	0.97	0.96	0.94	0.96	0.95	0.97	0.0029222
chr8:81103485:81103586:-@chr8:81077910|81077970:81077789:-	A3SS	0	0.55	0	0	0	0	0	0	0	0.88	0.73	0.79	0.63	0.7	0.56	0.55	0.00292785
chr19:17239159:17239336:+@chr19:17240565|17240611:17240900:+	A3SS	0.97	0.96	0.97	0.98	0.99	0.98	0.97	0.95	0.93	0.96	0.95	0.96	0.94	0.94	0.93	0.94	0.00294359
chr11:104411044:104411533:-@chr11:104410411|104410639:104410145:-	A3SS	0.59	0.16	0.05	0.15	0	0.39	0.46	0.38	0.78	0.77	0.74	0.64	0.62	0.65	0.36	0.56	0.0029526
chr14:67226682:67229522:-@chr14:67221635|67221674:67221485:-	A3SS	0.55	0.92	0.91	0.78	0.9	0.86	0.94	0.89	0.64	0.6	0.79	0.39	0.59	0.49	0.41	0.44	0.0029526
chr2:61097864:61098490:+@chr2:61098823|61098828:61099722:+	A3SS	0.67	0.8	0.85	0.81	0.89	0.79	0.68	0.86	0.65	0.58	0.45	0.66	0.6	0.82	0.63	0.51	0.0029526
chr5:122754703:122754930:-@chr5:122753733|122753958:122753517:-	A3SS	0.4	0.07	0.14	0.02	0.19	0.11	0.03	0.23	0.3	0.46	0.37	0.39	0.49	0.65	0.27	0.35	0.0029526
chr5:133508387:133508459:+@chr5:133509791|133509814:133511819:+	A3SS	0.7	0.68	0.73	0.88	0.59	0.82	0.78	0.56	0.44	0.58	0.45	0.51	0.64	0.52	0.66	0.41	0.0029526
chr10:79249659:79249812:-@chr10:79249229|79249451:79249085:-	A3SS	0.84	0.74	0.71	0.71	0.73	0.62	0.73	0.65	0.69	0	0.67	0	0	0	0	0	0.00297791
chr16:82771277:82772293:-@chr16:82771187|82771190:82771053:-	A3SS	0.69	0.53	0.55	0.56	0.44	0.52	0.69	0.44	0	0	0.48	0	0.51	0	0	0	0.00297791
chr19:47489584:47489828:+@chr19:47489927|47489930:47490081:+	A3SS	0.26	0.9	0.94	0.89	0.87	0.84	0.88	0.88	0	0	0	0.85	0	0	0.85	0	0.00297791
chr9:20916300:20916416:+@chr9:20919357|20919360:20919595:+	A3SS	0.97	0.95	0.96	0.96	0.97	0.93	0.92	0.89	0.82	0.95	0.86	0.86	0.86	0.85	0.86	0.62	0.00298667
chr18:57981744:57981869:-@chr18:57979439|57979598:57979346:-	A3SS	0	0	0	0	0	0.67	0	0.51	0.7	0.72	0.63	0.71	0.53	0.57	0.58	0.7	0.00300034
chr13:42464114:42464722:-@chr13:42441313|42441373:42441230:-	A3SS	0.02	0.06	0.01	0.03	0.04	0.06	0.04	0.04	0.04	0.29	0.15	0.22	0.3	0.35	0.29	0.31	0.00300835
chr15:72064712:72068651:-@chr15:72064262|72064265:72064053:-	A3SS	0.55	0.56	0.53	0.38	0.48	0.62	0.72	0.35	0	0	0	0.45	0	0.43	0	0	0.00302288
chr17:7238147:7238777:-@chr17:7237525|7237552:7237510:-	A3SS	0.47	0.53	0.66	0.45	0.46	0.52	0.54	0.44	0	0	0.42	0	0.48	0	0	0	0.00302288
chr5:70871140:70871232:+@chr5:70873037|70873040:70873265:+	A3SS	0	0	0	0	0.64	0	0.33	0	0.63	0.54	0.5	0.77	0.56	0.81	0.8	0.7	0.00302288
chr19:3524690:3524798:+@chr19:3525339|3525381:3525584:+	A3SS	0.93	0.88	0.97	0.97	0.97	0.96	0.96	0.96	0.86	0.92	0.88	0.9	0.86	0.92	0.76	0.82	0.00303013
chr2:27738550:27738674:-@chr2:27737526|27737814:27737355:-	A3SS	0.93	0.93	0.94	0.9	0.95	0.91	0.94	0.93	0.89	0.83	0.91	0.91	0.85	0.9	0.87	0.85	0.00303013
chr17:7238520:7238886:-@chr17:7238202|7238310:7237644:-	A3SS	0.58	0.69	0.72	0.65	0.62	0.52	0.79	0.66	0	0	0	0	0.66	0	0	0	0.00305206
chr17:77244774:77245297:+@chr17:77247660|77247665:77247888:+	A3SS	0.59	0.42	0.43	0.66	0.51	0.44	0.48	0.69	0	0	0	0	0	0.51	0	0	0.00305206
chr10:64623111:64623415:-@chr10:64622863|64622917:64622704:-	A3SS	0.89	0.94	0.94	0.95	0.9	0.91	0.93	0.94	0.77	0.89	0.88	0.89	0.91	0.87	0.86	0.83	0.00307396
chrX:48264251:48265239:+@chrX:48267086|48267255:48267404:+	A3SS	0.99	0.98	0.99	0.98	0.99	0.99	0.98	0.97	0.97	0.98	0.97	0.97	0.91	0.93	0.95	0.95	0.00311406
chr17:19175759:19175974:+@chr17:19177862|19179311:19180620:+	A3SS	0.9	0.59	0.76	0.81	0.9	0.79	0.79	0.92	0.9	0.93	0.94	0.92	0.91	0.95	0.95	0.96	0.00311817
chr15:80554674:80556136:-@chr15:80552677|80553009:80551131:-	A3SS	0.92	0.89	0.97	0.95	0.96	0.97	0.96	0.97	0.78	0.87	0.9	0.86	0.89	0.93	0.81	0.7	0.00314042
chr19:52974717:52975986:+@chr19:52976177|52976217:52976251:+	A3SS	0.33	0.35	0.22	0.32	0.27	0.28	0.36	0.28	0.38	0.35	0.36	0.44	0.41	0.42	0.35	0.43	0.00314042
chr5:31571608:31571757:+@chr5:31574124|31574348:31574553:+	A3SS	0.62	0.8	0.67	0.78	0.71	0.81	0.7	0.74	0.83	0.81	0.8	0.82	0.85	0.8	0.86	0.83	0.00314042
chr19:4452203:4452329:+@chr19:4452923|4452926:4453223:+	A3SS	0.78	0.84	0.93	0.89	0.93	0.88	0.9	0.9	0.88	0.77	0.76	0	0.57	0.83	0.63	0	0.0031852
chr5:31571608:31571757:+@chr5:31574124|31574345:31574553:+	A3SS	0.42	0.7	0.73	0.73	0.59	0.84	0.71	0.7	0.83	0.86	0.79	0.79	0.85	0.84	0.89	0.87	0.0031852
chr11:1975503:1975621:-@chr11:1974756|1975084:1974324:-	A3SS	0.97	0.92	0.96	0.95	0.74	0.92	0.97	0.94	0.79	0.72	0.86	0.75	0.71	0.73	0	0.74	0.00320773
chr12:52122746:52122784:+@chr12:52123442|52123538:52123824:+	A3SS	0.83	0.4	0.63	0.56	0.57	0.56	0.53	0.52	0.32	0.38	0.47	0.35	0.46	0.49	0.4	0.32	0.00320773
chr12:7135189:7136198:-@chr12:7133910|7133985:7133793:-	A3SS	0.8	0.87	0.9	0.89	0.9	0.95	0.93	0.95	0.81	0.87	0.74	0.73	0.69	0.3	0.86	0.62	0.00320773
chr14:59021018:59021587:+@chr14:59023152|59023202:59023275:+	A3SS	0.3	0.28	0.21	0.15	0.24	0.17	0.16	0.16	0.33	0.3	0.45	0.27	0.42	0.32	0.29	0.32	0.00320773
chr17:7423510:7423768:+@chr17:7423852|7423933:7424369:+	A3SS	0.59	0.57	0.69	0.64	0.78	0.33	0.67	0.54	0.89	0.77	0.84	0.75	0.75	0.78	0.83	0.8	0.00323036
chr1:47507894:47508125:-@chr1:47501321|47501375:47501162:-	A3SS	0.69	0.45	0.43	0.63	0.57	0.7	0.84	0.4	0.16	0.3	0.4	0.49	0.33	0.28	0.34	0.16	0.00323036
chr2:190357240:190357342:-@chr2:190355571|190356094:190355393:-	A3SS	0.79	0.61	0.75	0.63	0.71	0.76	0.56	0.69	0.79	0.72	0.88	0.89	0.9	0.88	0.86	0.84	0.00323036
chr2:27210659:27211052:-@chr2:27210026|27210081:27209904:-	A3SS	0.05	0.18	0.15	0.1	0.12	0.29	0.09	0.1	0.2	0.46	0.28	0.29	0.22	0.45	0.37	0.44	0.00323036
chr7:91713156:91713415:-@chr7:91712824|91712926:91712677:-	A3SS	0.82	0.83	0.9	0.89	0.76	0.8	0.9	0.77	0.74	0.68	0.82	0.44	0.65	0.75	0.71	0.67	0.00323036
chr17:16282897:16283453:+@chr17:16283620|16283699:16283742:+	A3SS	0.32	0.3	0.28	0.12	0.1	0.13	0.19	0.07	0.49	0.38	0.57	0.35	0.34	0.28	0.31	0.36	0.00325308
chr11:93107439:93108066:-@chr11:93106233|93106319:93106164:-	A3SS	0.02	0.03	0.03	0.02	0.02	0.01	0.04	0.02	0.06	0.03	0.03	0.07	0.09	0.06	0.11	0.06	0.00327753
chrX:48264251:48265239:+@chrX:48267031|48267222:48267404:+	A3SS	0.99	0.98	0.99	0.99	1	0.99	0.98	0.98	0.97	0.98	0.98	0.98	0.94	0.95	0.97	0.96	0.00331796
chr19:13088467:13088926:-@chr19:13088154|13088245:13088001:-	A3SS	0.89	0.73	0.88	0.89	0.86	0.67	0.77	0.88	0.8	0	0	0	0	0.72	0.6	0	0.00332515
chr19:1566685:1567237:-@chr19:1566484|1566514:1566284:-	A3SS	0.65	0.79	0.91	0.81	0.91	0.81	0.84	0.87	0	0	0.64	0	0.55	0	0.82	0	0.00332515
chr11:14858258:14858890:-@chr11:14857329|14857565:14857236:-	A3SS	0	0	0	0	0	0.33	0.24	0.53	0.63	0.69	0.63	0.5	0.45	0.55	0.62	0.3	0.00334912
chr12:123385982:123386889:-@chr12:123385116|123385779:123384923:-	A3SS	0.79	0.54	0.73	0.72	0.9	0.67	0.66	0.73	0	0.68	0.5	0	0.59	0	0	0	0.00334912
chr17:77410344:77410552:-@chr17:77406650|77406751:77406618:-	A3SS	0.01	0.01	0	0.01	0	0	0.01	0.01	0.03	0.01	0.01	0.02	0.03	0.03	0.02	0.02	0.00335056
chr15:41906405:41906582:+@chr15:41907455|41907565:41907856:+	A3SS	0	0	0	0	0.66	0.26	0	0.7	0.88	0.76	0.63	0.82	0.83	0.49	0.92	0.89	0.00337319
chr11:66162714:66162799:+@chr11:66163725|66163886:66164170:+	A3SS	0.99	0.98	0.96	0.98	0.97	0.98	0.95	0.98	0.96	0.96	0.95	0.91	0.92	0.92	0.95	0.94	0.00339736
chr3:9808900:9809467:-@chr3:9808169|9808177:9807944:-	A3SS	0.94	0.89	0.94	0.89	0.94	0.94	0.88	0.88	0.79	0.83	0.71	0.88	0.63	0.71	0.84	0.89	0.00339736
chr11:93107439:93108066:-@chr11:93106211|93106319:93106164:-	A3SS	0.01	0.01	0.03	0.01	0.01	0.01	0.04	0.01	0.05	0.02	0.04	0.03	0.07	0.05	0.09	0.04	0.00344321
chrX:48264251:48265239:+@chrX:48267031|48267255:48267404:+	A3SS	0.99	0.98	0.99	0.99	1	1	0.98	0.98	0.97	0.98	0.98	0.98	0.92	0.93	0.95	0.96	0.00346859
chr10:38690913:38691272:+@chr10:38692430|38692456:38692544:+	A3SS	0.36	0	0	0	0	0	0	0	0.51	0.53	0.53	0.56	0	0.56	0.34	0.54	0.00348314
chr22:49292877:49293035:-@chr22:49292330|49292415:49292077:-	A3SS	0.68	0.6	0.81	0.68	0.71	0.81	0.81	0.6	0	0	0	0	0	0.76	0	0	0.00350792
chr11:280390:280600:+@chr11:280658|280678:281113:+	A3SS	0.82	0.67	0.96	0.77	0	0.79	0.79	0.86	0.74	0	0	0	0	0	0	0	0.0035107
chr12:92385401:92385461:+@chr12:92387096|92387099:92387262:+	A3SS	0	0	0	0.43	0	0	0	0	0.32	0.65	0.6	0	0.55	0.57	0.57	0.5	0.0035107
chr20:62047958:62048272:-@chr20:62047785|62047796:62047602:-	A3SS	0.57	0.38	0.57	0.44	0.56	0	0.49	0.53	0	0	0	0	0.42	0	0	0	0.0035107
chr2:101841890:101841976:+@chr2:101842540|101842630:101842758:+	A3SS	0	0.59	0.73	0.59	0.68	0.7	0.56	0.49	0	0.5	0	0	0	0	0	0	0.0035107
chr3:99722667:99722976:-@chr3:99720527|99720548:99720419:-	A3SS	0.5	0.32	0.43	0.33	0.32	0.08	0.16	0.06	0.04	0.04	0.04	0.06	0.04	0.07	0.08	0.07	0.00351974
chr13:25691594:25691804:-@chr13:25690740|25690743:25690648:-	A3SS	0	0	0	0	0	0	0	0.49	0.6	0.49	0.56	0.45	0.45	0.25	0.36	0.49	0.00353456
chr19:60483110:60483288:-@chr19:60482882|60482885:60482579:-	A3SS	0.48	0.41	0.61	0.32	0.61	0.44	0.51	0.51	0.51	0	0	0	0	0	0	0	0.00353456
chr6:170735312:170735705:-@chr6:170734636|170734753:170734518:-	A3SS	0.99	0.98	0.98	0.98	0.98	0.98	0.97	0.98	0.98	0.97	0.94	0.95	0.95	0.96	0.93	0.97	0.00353456
chr15:70310511:70310774:-@chr15:70298497|70298505:70298339:-	A3SS	0	0.81	0.75	0.65	0.82	0.79	0.47	0.76	0	0	0	0	0	0	0.63	0	0.00353839
chr4:15249229:15249415:-@chr4:15247394|15247397:15247215:-	A3SS	0	0	0	0	0	0	0	0.48	0.51	0.5	0.39	0	0.49	0.53	0.64	0.55	0.00353839
chr14:69307351:69307575:+@chr14:69307664|69307667:69308475:+	A3SS	0.93	0.95	0.97	0.96	0.95	0.96	0.96	0.97	0.93	0.94	0.92	0.91	0.95	0.93	0.9	0.64	0.00354452
chr17:73676233:73676391:+@chr17:73678288|73678493:73678730:+	A3SS	0.95	0.95	0.99	0.97	0.98	0.97	0.98	0.98	0.81	0.89	0.97	0.93	0.95	0.86	0.92	0.92	0.00354452
chr1:90243280:90243391:+@chr1:90245492|90245759:90245897:+	A3SS	0.85	0.87	0.87	0.88	0.9	0.89	0.87	0.88	0.82	0.83	0.8	0.81	0.81	0.86	0.85	0.87	0.00354452
chr7:99487037:99487169:+@chr7:99492470|99492530:99492964:+	A3SS	0.88	0.92	0.93	0.9	0.9	0.88	0.88	0.88	0.79	0.85	0.84	0.85	0.83	0.78	0.84	0.89	0.00354452
chr1:1324773:1324928:+@chr1:1325222|1325401:1325546:+	A3SS	0.77	0.81	0.75	0.82	0.81	0.73	0.76	0.72	0	0.75	0	0	0.74	0	0	0	0.0035454
chr3:185386557:185386762:+@chr3:185386989|185387278:185387357:+	A3SS	0.54	0.54	0.51	0.65	0.5	0.66	0.54	0.71	0	0	0	0	0	0.62	0	0	0.00356132
chr12:56432225:56432509:-@chr12:56431709|56431802:56431550:-	A3SS	0.74	0.91	0.89	0.95	0.96	0.88	0.91	0.94	0	0.79	0.76	0.77	0	0.8	0	0	0.0035944
chrX:16790999:16791144:-@chrX:16786866|16786893:16786720:-	A3SS	0	0.66	0	0	0	0.68	0.79	0.81	0.86	0.74	0.73	0.83	0.84	0.82	0.82	0.91	0.0035944
chr1:154828178:154828402:+@chr1:154828517|154828521:154828625:+	A3SS	0.43	0.5	0.46	0.46	0.4	0.53	0.47	0.53	0	0	0	0.49	0	0	0	0	0.00361519
chr2:3600642:3601353:+@chr2:3601952|3602024:3602095:+	A3SS	0.66	0.66	0.44	0.21	0.45	0.49	0.45	0.34	0	0	0	0	0	0.48	0	0	0.00361519
chr12:48248098:48248195:-@chr12:48246265|48246891:48246127:-	A3SS	0.64	0.69	0.57	0.71	0.64	0.68	0.62	0.68	0.58	0	0.57	0.63	0.53	0.57	0	0	0.00361949
chr19:15375286:15375853:-@chr19:15373104|15373414:15372961:-	A3SS	0.95	0.97	0.97	0.88	0.94	0.92	0.96	0.96	0.86	0.85	0.92	0.92	0.84	0.58	0.88	0.88	0.00361949
chr17:70283356:70283985:-@chr17:70281673|70281789:70281600:-	A3SS	0.52	0.42	0.32	0.47	0.35	0.33	0.43	0.52	0	0	0.46	0	0	0	0	0	0.00364231
chr17:73634453:73634695:-@chr17:73634272|73634324:73634200:-	A3SS	0.05	0.26	0.26	0.07	0.15	0.3	0.11	0.16	0	0	0	0	0.2	0	0	0	0.00364231
chr9:139006704:139007247:+@chr9:139007326|139007366:139007516:+	A3SS	0.59	0.75	0.21	0.24	0.31	0.76	0.25	0.25	0	0.55	0	0	0	0	0	0	0.00364231
chr11:66004456:66004512:+@chr11:66006240|66006336:66006517:+	A3SS	0.77	0.79	0.85	0.75	0.89	0.84	0.79	0.79	0.77	0.76	0.29	0.64	0	0.77	0	0.69	0.00364468
chr1:24618368:24618717:+@chr1:24639167|24639249:24639317:+	A3SS	0.09	0.03	0.02	0.03	0.04	0.03	0.1	0.07	0.1	0.05	0.11	0.1	0.15	0.17	0.12	0.15	0.00364468
chr20:4108077:4111495:+@chr20:4112141|4112230:4112301:+	A3SS	0.34	0.42	0.3	0.24	0.38	0.57	0.62	0.54	0	0	0	0	0	0	0.52	0	0.00366954
chr9:115195548:115195735:-@chr9:115194270|115194436:115194220:-	A3SS	0	0	0	0.15	0	0.32	0	0	0.35	0.48	0.52	0.46	0	0.51	0.36	0.39	0.00366954
chrX:20095628:20095786:-@chrX:20093000|20093099:20092938:-	A3SS	0	0	0	0	0.54	0	0	0	0.51	0.46	0.66	0.69	0.26	0.28	0.14	0.56	0.00366954
chr11:67134428:67135254:+@chr11:67135450|67135569:67135616:+	A3SS	0.03	0.03	0.03	0.05	0.1	0.05	0.08	0.05	0.27	0.14	0.28	0.11	0.19	0.07	0.06	0.23	0.00366998
chr20:45701159:45701353:+@chr20:45701728|45701773:45701973:+	A3SS	0.9	0.84	0.91	0.9	0.89	0.88	0.77	0.89	0.66	0.84	0.71	0.82	0.64	0.63	0.64	0.84	0.00369538
chr11:87700928:87701012:-@chr11:87699215|87699259:87698933:-	A3SS	0.95	0.94	0.92	0.88	0.92	0.95	0.97	0.92	0.86	0.7	0.9	0.77	0.8	0.91	0.89	0.89	0.00372088
chr1:154436250:154436887:+@chr1:154444277|154444306:154444428:+	A3SS	0.25	0.18	0.14	0.13	0.18	0.22	0.18	0.13	0.19	0.34	0.29	0.42	0.2	0.37	0.34	0.32	0.00372088
chr4:103950060:103950615:-@chr4:103949971|103949991:103949940:-	A3SS	0.45	0.54	0.5	0.5	0.48	0.55	0.43	0.4	0.38	0.46	0.24	0.4	0.39	0.35	0.4	0.38	0.00372088
chr4:84038166:84038239:-@chr4:84035024|84035951:84033714:-	A3SS	0.96	0.96	0.97	0.99	0.99	0.96	0.95	0.8	0.22	0.22	0.36	0.84	0.87	0.73	0.83	0.93	0.00372088
chr11:64656969:64657367:-@chr11:64656398|64656827:64656295:-	A3SS	0.92	0.68	0.78	0.87	0.87	0.92	0.87	0.8	0.79	0.76	0.64	0.59	0.71	0.56	0.26	0	0.00374648
chr12:47866661:47866883:-@chr12:47866451|47866508:47866360:-	A3SS	0.13	0.03	0.03	0.03	0.06	0.05	0.02	0.04	0.1	0.08	0.1	0.37	0.28	0.22	0.12	0.19	0.00374648
chr20:36487997:36488114:-@chr20:36483159|36484302:36483067:-	A3SS	0.66	0.7	0.59	0.67	0.76	0.7	0.67	0.74	0.51	0.48	0.57	0.58	0.49	0.67	0.63	0.52	0.00374648
chr5:134732995:134733192:-@chr5:134724187|134724193:134724086:-	A3SS	0.3	0.23	0.14	0.25	0.21	0.21	0.21	0.15	0.34	0.37	0.29	0.22	0.41	0.32	0.34	0.38	0.00374648
chr20:44425132:44425268:-@chr20:44420809|44420812:44420433:-	A3SS	0.83	0.88	0.91	0.85	0.82	0.86	0.84	0.85	0.72	0.79	0.62	0.75	0.64	0.36	0.73	0.85	0.00377219
chr21:42194800:42194927:-@chr21:42192525|42192540:42192231:-	A3SS	0.8	0.66	0.83	0.78	0.77	0.72	0.83	0.78	0.63	0.61	0.75	0.52	0.49	0	0	0.75	0.00377219
chr2:159185989:159186179:+@chr2:159189713|159189883:159190185:+	A3SS	0.94	0.94	0.93	0.9	0.93	0.9	0.85	0.85	0.88	0.77	0.82	0.89	0.8	0.43	0.67	0.81	0.00377219
chr8:145553063:145553891:+@chr8:145554091|145554583:145554961:+	A3SS	0.99	0.99	1	1	0.99	1	0.97	0.99	0.97	0.98	0.95	0.98	0.94	0.97	0.98	0.97	0.00378177
chr11:67134428:67135254:+@chr11:67135524|67135569:67135616:+	A3SS	0.1	0.13	0.1	0.11	0.08	0.09	0.18	0.14	0.25	0.34	0.17	0.28	0.33	0.18	0.13	0.21	0.003798
chr12:42438771:42438843:-@chr12:42434512|42435331:42434406:-	A3SS	0	0.54	0.62	0.54	0.52	0.51	0.48	0.52	0.65	0.68	0.6	0.59	0.57	0.64	0.67	0.6	0.003798
chr17:30798400:30798546:-@chr17:30795833|30796825:30795747:-	A3SS	0.47	0.54	0	0.59	0.66	0.54	0.61	0.55	0.75	0.59	0.62	0.66	0.77	0.67	0.74	0.73	0.003798
chr7:98825464:98825571:+@chr7:98826452|98826586:98826658:+	A3SS	0.52	0.73	0.73	0.66	0.74	0.79	0.75	0.71	0.45	0.49	0.57	0.65	0.6	0	0	0.57	0.003798
chr11:62379181:62379819:-@chr11:62378112|62378599:62378066:-	A3SS	0.34	0.22	0.1	0.33	0.15	0.2	0.24	0.19	0.47	0.44	0.25	0.41	0.25	0.58	0.38	0.41	0.00382391
chr12:52122746:52122784:+@chr12:52123447|52123538:52123824:+	A3SS	0.85	0.41	0.66	0.58	0.6	0.6	0.56	0.54	0.34	0.4	0.51	0.38	0.48	0.52	0.42	0.34	0.00382391
chr13:78838191:78838361:-@chr13:78837854|78837869:78837714:-	A3SS	0.92	0.94	0.7	0.51	0.76	0.88	0.94	0.91	0.59	0.52	0.5	0.53	0	0.46	0.63	0	0.00382391
chr14:105549133:105549456:-@chr14:105246081|105246086:105245741:-	A3SS	0.71	0.41	0.61	0.48	0.48	0.61	0.72	0.3	0.31	0.39	0.23	0.26	0.42	0.22	0.25	0.29	0.00382391
chr17:17939760:17942398:+@chr17:17943056|17943672:17944474:+	A3SS	0.94	0.91	0.72	0.92	0.93	0.95	0.92	0.91	0.81	0.74	0.83	0.76	0.67	0.58	0.71	0.61	0.00382391
chr19:54755003:54755808:-@chr19:54752318|54754047:54752159:-	A3SS	0.9	0.91	0.88	0.93	0.82	0.83	0.9	0.83	0.89	0.65	0.81	0.59	0.78	0.61	0.51	0.4	0.00382391
chr1:158498531:158498926:-@chr1:158497739|158497764:158497699:-	A3SS	0.3	0.39	0.32	0.33	0.25	0.21	0.2	0.29	0.42	0.49	0.42	0.31	0.4	0.4	0.37	0.46	0.00382391
chr2:101235696:101236372:+@chr2:101240685|101240732:101240849:+	A3SS	0.14	0.23	0.05	0.09	0.05	0.09	0.07	0.2	0.36	0.19	0.15	0.35	0.28	0.47	0.31	0.48	0.00382391
chr3:38148421:38149046:-@chr3:38145883|38145926:38145785:-	A3SS	0.29	0.46	0.42	0.29	0.39	0.41	0.38	0.37	0.5	0.53	0.45	0.43	0.45	0.54	0.44	0.49	0.00382391
chr5:179159112:179159674:-@chr5:179158856|179158913:179158809:-	A3SS	0.27	0.31	0.26	0.18	0.19	0.29	0.28	0.33	0.37	0.4	0.46	0.28	0.38	0.33	0.36	0.45	0.00382391
chr6:169806791:169807093:-@chr6:169806307|169806653:169806187:-	A3SS	0.92	0.78	0.87	0.91	0.88	0.87	0.9	0.83	0.82	0.72	0.75	0.7	0.86	0.75	0.77	0.8	0.00382391
chrX:11691820:11691978:+@chrX:11693507|11693562:11693769:+	A3SS	0.92	0.83	0.91	0.67	0.95	0.81	0.83	0.8	0.58	0.57	0.7	0.78	0.63	0.65	0.78	0.72	0.00382391
chr10:95655999:95656132:+@chr10:95656846|95657775:95659582:+	A3SS	0.77	0.64	0.87	0.5	0.63	0.73	0.36	0.49	0.88	0.79	0.93	0.74	0.92	0.83	0.91	0.91	0.00384992
chr14:23835555:23835733:-@chr14:23831747|23831830:23831230:-	A3SS	0.91	0.83	0.76	0.84	0.69	0.77	0.83	0.71	0.27	0.45	0.75	0.58	0.74	0.66	0.42	0.31	0.00384992
chr14:74815280:74815579:+@chr14:74816333|74816362:74816584:+	A3SS	0.74	0.48	0.48	0.76	0.51	0.49	0.71	0.55	0.15	0.22	0.17	0.52	0.09	0.18	0.1	0.41	0.00384992
chr1:149294777:149295626:-@chr1:149294223|149294229:149294116:-	A3SS	0.3	0.22	0.27	0.31	0.25	0.36	0.34	0.18	0.42	0.41	0.33	0.45	0.46	0.39	0.33	0.48	0.00384992
chr1:226398119:226401262:+@chr1:226401730|226401939:226402023:+	A3SS	0.22	0.07	0.05	0.07	0.15	0.25	0.13	0.09	0.42	0.17	0.4	0.43	0.26	0.18	0.29	0.27	0.00384992
chr1:29380745:29381095:-@chr1:29358585|29359616:29358473:-	A3SS	0.77	0.48	0.24	0.59	0.49	0.66	0.51	0.59	0.84	0.87	0.65	0.68	0.7	0.78	0.83	0.81	0.00384992
chr7:91712677:91713163:-@chr7:91712384|91712421:91712152:-	A3SS	0.52	0.62	0.15	0.29	0.28	0.49	0.32	0.83	0.91	0.91	0.7	0.85	0.75	0.79	0.92	0.8	0.00384992
chr8:126173039:126173263:-@chr8:126165200|126165446:126165137:-	A3SS	0.84	0.79	0.82	0.83	0.84	0.72	0.71	0.88	0.78	0.66	0.62	0.69	0.73	0.54	0	0.6	0.00384992
chr5:147785278:147785457:+@chr5:147786966|147786969:147787703:+	A3SS	0.96	0.97	0.97	0.98	0.97	0.98	0.98	0.96	0.97	0.9	0.93	0.96	0.92	0.94	0.94	0.89	0.00402709
chr1:172101232:172102557:-@chr1:172100065|172101043:172100018:-	A3SS	0.98	0.98	0.98	0.99	0.98	0.98	0.99	0.98	0.91	0.98	0.94	0.93	0.97	0.98	0.97	0.97	0.00407093
chr15:62895826:62896017:-@chr15:62895200|62895609:62894884:-	A3SS	0.84	0.9	0.82	0.84	0.94	0.9	0.9	0.94	0	0.81	0	0.82	0.83	0	0	0.87	0.00408283
chr7:45117767:45117868:-@chr7:45115367|45115411:45114951:-	A3SS	0.98	0.96	0.96	0.97	0.99	0.98	0.96	0.94	0.92	0.96	0.95	0.95	0.84	0.92	0.88	0.92	0.00411086
chr16:670089:670685:+@chr16:671064|671210:671351:+	A3SS	0.46	0.9	0.97	0.97	0.97	0.96	0.93	0.94	0.81	0.9	0.82	0.76	0	0	0	0	0.004139
chr5:36187849:36188129:+@chr5:36188630|36188634:36188901:+	A3SS	0.48	0.62	0.85	0.48	0.48	0.6	0.59	0.38	0	0.5	0	0.45	0	0	0	0	0.00415077
chr5:38982327:38982411:-@chr5:38981469|38981583:38981350:-	A3SS	0	0	0	0.7	0	0	0	0.49	0.66	0.54	0.74	0.71	0.7	0.68	0.7	0.56	0.00415077
chr19:45546143:45546471:+@chr19:45563300|45563465:45563677:+	A3SS	0.91	0.95	0.95	0.96	0.93	0.94	0.94	0.93	0.89	0.93	0.91	0.93	0.9	0.85	0.87	0.89	0.00416726
chr16:670089:670685:+@chr16:671153|671210:671351:+	A3SS	0.48	0.93	0.98	0.98	0.97	0.97	0.94	0.96	0.87	0.93	0.82	0.79	0	0	0	0	0.00419562
chr22:27526286:27526560:-@chr22:27523193|27523288:27523065:-	A3SS	0.06	0.03	0.02	0.01	0.01	0.01	0.02	0.02	0.03	0.05	0.13	0.06	0.11	0.04	0.06	0.1	0.00419562
chr7:130732566:130732675:+@chr7:130734537|130734540:130734732:+	A3SS	0	0	0	0	0	0.69	0	0.83	0.87	0.66	0.78	0.87	0.85	0.81	0.71	0.88	0.00423927
chr1:6447022:6447100:-@chr1:6445774|6445794:6445510:-	A3SS	0.72	0.64	0.46	0.41	0.36	0.4	0.37	0.67	0	0.35	0	0	0	0.52	0	0	0.004269
chr5:176850477:176850535:-@chr5:176849439|176849638:176849378:-	A3SS	0.52	0.57	0.56	0.49	0.48	0.6	0.39	0.46	0	0	0	0	0.53	0.31	0	0	0.004269
chr1:225987738:225988005:-@chr1:225987279|225987351:225987205:-	A3SS	0.55	0.4	0.32	0.32	0.31	0.49	0.34	0.34	0.4	0	0	0	0	0	0	0	0.00427241
chr19:45546172:45546515:+@chr19:45563300|45563409:45563677:+	A3SS	0.92	0.94	0.94	0.93	0.87	0.93	0.93	0.91	0.87	0.9	0.89	0.86	0.89	0.9	0.86	0.85	0.00431019
chr12:131935300:131935760:-@chr12:131934814|131934882:131934744:-	A3SS	0.5	0.42	0	0.4	0.46	0.6	0.43	0.36	0	0.36	0	0	0.32	0	0	0	0.00433461
chr16:3013849:3014288:-@chr16:3013414|3013532:3013235:-	A3SS	0.31	0.26	0.23	0.77	0.2	0.82	0.67	0.51	0	0	0.67	0	0	0	0	0	0.00433461
chr17:75809694:75810188:+@chr17:75811646|75811685:75811731:+	A3SS	0.4	0.38	0.33	0.36	0.45	0.39	0.54	0.63	0	0	0	0	0	0.45	0	0	0.00433461
chr22:36575434:36576016:+@chr22:36577233|36577247:36577443:+	A3SS	0.81	0.82	0.65	0.65	0.84	0.94	0.83	0.94	0.93	0.95	0.96	0.96	0.84	0.96	0.95	0.97	0.00433911
chr10:17315972:17317394:+@chr10:17318255|17318299:17318384:+	A3SS	0.26	0.1	0.11	0.12	0.22	0.1	0.06	0.1	0.26	0.35	0.19	0.35	0.23	0.24	0.4	0.48	0.00439728
chr7:72058321:72058436:-@chr7:72057577|72057966:72057367:-	A3SS	0.91	0.92	0.89	0.89	0.85	0.86	0.84	0.76	0.73	0.8	0.8	0.78	0.76	0.8	0.74	0.67	0.00439728
chr8:142207893:142208090:+@chr8:142215790|142215839:142216072:+	A3SS	0.82	0.71	0.82	0.82	0.88	0.89	0.8	0.88	0.73	0.74	0.56	0.71	0.61	0.75	0	0.79	0.00439728
chr16:28850584:28850910:+@chr16:28851168|28851733:28851936:+	A3SS	0.78	0	0.51	0.75	0.78	0.78	0	0.83	0	0	0	0	0	0	0	0	0.00441328
chr20:277546:278007:+@chr20:278282|278317:278476:+	A3SS	0.4	0	0.73	0.56	0	0.56	0.56	0.58	0	0	0	0	0	0	0	0	0.00441328
chr1:146827471:146827739:+@chr1:146833406|146833474:146833504:+	A3SS	0.05	0.1	0.09	0.3	0.19	0.18	0.12	0.08	0.28	0.3	0.28	0.46	0.23	0.28	0.39	0.43	0.00442653
chr2:113015963:113016719:+@chr2:113021060|113021131:113021227:+	A3SS	0.67	0.58	0.81	0.71	0.77	0.7	0.87	0.79	0.51	0.58	0.74	0	0	0.49	0	0.5	0.00442653
chrX:153280873:153281476:+@chrX:153282010|153282093:153282161:+	A3SS	0.1	0.09	0.05	0.12	0.05	0.03	0.08	0.14	0.3	0.2	0.25	0.19	0.1	0.14	0.12	0.19	0.00442653
chr11:67108181:67109288:+@chr11:67110151|67110436:67110700:+	A3SS	0.99	1	1	1	1	1	1	1	0.99	0.99	0.99	1	0.99	0.99	0.99	0.99	0.004452
chr19:47717259:47717797:-@chr19:47715093|47715227:47714508:-	A3SS	0.99	0.99	0.99	0.99	1	0.99	0.99	0.99	1	1	1	1	1	0.99	1	1	0.004452
chr2:232281479:232281705:+@chr2:232284302|232284311:232284373:+	A3SS	0.01	0	0	0	0	0	0	0	0.01	0	0.01	0.01	0.01	0.01	0.01	0.01	0.004452
chr7:100248653:100248897:-@chr7:100248342|100248552:100248305:-	A3SS	0.74	0.79	0.92	0.87	0.84	0.85	0.87	0.83	0.76	0.74	0.8	0.72	0.76	0.65	0.69	0.69	0.00445589
chr11:58667132:58667353:+@chr11:58667546|58669876:58669905:+	A3SS	0.44	0.62	0.24	0.72	0.66	0.61	0.48	0.47	0.75	0.76	0.7	0.79	0.79	0.61	0.78	0.78	0.00448536
chr12:46473419:46473638:-@chr12:46472054|46472719:46471921:-	A3SS	0.81	0.77	0.61	0.83	0.66	0.76	0.8	0.66	0.28	0.46	0.7	0	0.61	0.48	0.65	0	0.00448536
chr3:51983021:51983685:-@chr3:51980754|51980948:51980516:-	A3SS	0.91	0.94	0.9	0.92	0.95	0.93	0.84	0.84	0.67	0.63	0.9	0.75	0.75	0.88	0.42	0.58	0.00448536
chr5:179182091:179182659:+@chr5:179183466|179183473:179183693:+	A3SS	0.95	0.87	0.94	0.97	0.95	0.91	0.93	0.94	0.79	0.88	0.92	0.84	0.76	0.67	0.78	0.91	0.00448536
chr7:97337026:97337061:-@chr7:97336335|97336427:97336156:-	A3SS	0.87	0.89	0.87	0.88	0.78	0.91	0.84	0.92	0.8	0.78	0.81	0.81	0.76	0.49	0.71	0.79	0.00448536
chr19:19005571:19005860:-@chr19:19002891|19002916:19002760:-	A3SS	0.57	0	0.57	0.53	0.5	0	0.46	0.46	0	0	0	0	0	0	0	0	0.00449091
chr19:2060085:2060957:-@chr19:2059765|2059875:2059686:-	A3SS	0.41	0	0.3	0.31	0.55	0.31	0.41	0	0	0	0	0	0	0	0	0	0.00449091
chrX:51827799:51828099:-@chrX:51826743|51827534:51826701:-	A3SS	0.81	0.82	0.82	0	0	0.79	0.71	0.79	0	0	0	0	0	0	0	0	0.00449091
chr10:80721921:80722119:+@chr10:80723126|80723144:80723416:+	A3SS	0.91	0.94	0.92	0.94	0.86	0.93	0.95	0.88	0.67	0.87	0.85	0.88	0.83	0.78	0.81	0.9	0.00451494
chr11:62379472:62379936:-@chr11:62379256|62379264:62379181:-	A3SS	0.43	0.36	0.33	0.4	0.22	0.41	0.34	0.18	0.44	0.58	0.49	0.45	0.44	0.35	0.43	0.53	0.00451494
chr19:10952453:10952528:+@chr19:10955797|10955800:10956049:+	A3SS	0.91	0.88	0.88	0.77	0.86	0.9	0.83	0.87	0.67	0.64	0.87	0.76	0.66	0.45	0.79	0.69	0.00451494
chr1:152216270:152217116:-@chr1:152216022|152216113:152215793:-	A3SS	0.19	0.39	0.19	0.21	0.13	0.16	0.28	0.2	0.64	0.61	0.57	0.42	0.82	0.58	0.37	0.2	0.00451494
chr20:33764355:33764743:-@chr20:33760592|33760610:33760560:-	A3SS	0.04	0.09	0.09	0.06	0.05	0.11	0.14	0.13	0.17	0.29	0.1	0.46	0.23	0.2	0.13	0.31	0.00451494
chr3:187987250:187987747:+@chr3:187987891|187987962:187988067:+	A3SS	0.22	0.13	0.05	0.04	0.06	0.09	0.05	0.11	0.25	0.31	0.17	0.16	0.24	0.15	0.18	0.22	0.00451494
chr3:72980039:72980320:-@chr3:72976264|72976294:72976200:-	A3SS	0.27	0.14	0.14	0.13	0.1	0.12	0.15	0.2	0.33	0.15	0.38	0.43	0.17	0.31	0.32	0.3	0.00451494
chr7:151422013:151422540:+@chr7:151428816|151428843:151428939:+	A3SS	0.28	0.12	0.09	0.23	0.08	0.14	0.13	0.32	0.25	0.27	0.35	0.45	0.32	0.33	0.35	0.41	0.00451494
chr10:27377736:27377914:-@chr10:27375455|27375458:27375288:-	A3SS	0	0	0	0	0	0	0	0	0	0.46	0.51	0.43	0.63	0	0.52	0.46	0.00453001
chr10:95542591:95543097:+@chr10:95546715|95547496:95547906:+	A3SS	0	0	0	0	0	0	0	0	0.89	0.5	0.88	0.88	0.94	0	0.87	0	0.00453001
chr11:282886:283502:+@chr11:283574|283594:283727:+	A3SS	0.27	0	0.19	0.35	0	0.46	0.46	0.44	0	0	0	0	0	0	0	0	0.00453001
chr11:282886:283502:+@chr11:283574|283670:283727:+	A3SS	0.16	0	0.05	0.17	0	0.18	0.31	0.16	0	0	0	0	0	0	0	0	0.00453001
chr12:121539886:121539963:-@chr12:121533844|121534063:121533779:-	A3SS	0	0	0	0	0	0	0	0	0.41	0.43	0	0	0.61	0.52	0.41	0.38	0.00453001
chr16:2196725:2197112:+@chr16:2197195|2197199:2197347:+	A3SS	0.5	0.43	0.47	0.45	0	0.59	0.5	0	0	0	0	0	0	0	0	0	0.00453001
chr16:265284:265339:-@chr16:264266|265083:264215:-	A3SS	0.61	0.54	0.53	0.49	0	0	0.48	0.48	0	0	0	0	0	0	0	0	0.00453001
chr16:66257474:66258476:+@chr16:66258631|66258700:66258929:+	A3SS	0	0.76	0.77	0.76	0.42	0.45	0.43	0	0	0	0	0	0	0	0	0	0.00453001
chr16:66846686:66846784:+@chr16:66847170|66847295:66847394:+	A3SS	0.56	0.56	0.74	0	0.66	0.59	0.67	0	0	0	0	0	0	0	0	0	0.00453001
chr16:718117:718896:+@chr16:719010|719289:719716:+	A3SS	0.78	0.62	0.68	0.88	0.81	0	0.68	0	0	0	0	0	0	0	0	0	0.00453001
chr16:88524344:88526588:+@chr16:88527024|88527048:88527276:+	A3SS	0.25	0.46	0.53	0.8	0	0	0.7	0.46	0	0	0	0	0	0	0	0	0.00453001
chr17:35821423:35821596:-@chr17:35821233|35821347:35821132:-	A3SS	0	0	0	0	0	0	0	0	0.85	0.83	0	0.91	0.71	0	0.82	0.83	0.00453001
chr17:38385589:38386427:-@chr17:38385206|38385316:38385093:-	A3SS	0.53	0	0	0.4	0.31	0.49	0.49	0.41	0	0	0	0	0	0	0	0	0.00453001
chr17:72218282:72218699:-@chr17:72195849|72195853:72195790:-	A3SS	0.36	0	0.45	0	0.45	0.51	0.52	0.55	0	0	0	0	0	0	0	0	0.00453001
chr19:40927855:40928441:+@chr19:40928576|40928614:40928732:+	A3SS	0.58	0.54	0.58	0	0.47	0.55	0.5	0	0	0	0	0	0	0	0	0	0.00453001
chr19:51011896:51012231:-@chr19:51011675|51011712:51011580:-	A3SS	0.34	0	0.32	0	0.31	0.37	0.36	0.34	0	0	0	0	0	0	0	0	0.00453001
chr19:58353745:58354125:-@chr19:58348858|58348878:58348798:-	A3SS	0.58	0.45	0.53	0.35	0	0	0.48	0.45	0	0	0	0	0	0	0	0	0.00453001
chr19:59294851:59294883:-@chr19:59292090|59292263:59291961:-	A3SS	0.5	0.49	0.53	0.64	0	0	0.53	0.46	0	0	0	0	0	0	0	0	0.00453001
chr19:9592592:9592908:-@chr19:9591205|9591258:9591108:-	A3SS	0.44	0.52	0.41	0.52	0.47	0	0	0.46	0	0	0	0	0	0	0	0	0.00453001
chr1:11637494:11637596:+@chr1:11638450|11638584:11638744:+	A3SS	0	0.62	0.73	0.58	0	0.61	0.61	0.59	0	0	0	0	0	0	0	0	0.00453001
chr1:11637494:11637596:+@chr1:11638456|11638584:11638744:+	A3SS	0	0.46	0.65	0.61	0	0.55	0.61	0.68	0	0	0	0	0	0	0	0	0.00453001
chr1:229071181:229071370:-@chr1:229070759|229070771:229070549:-	A3SS	0	0.42	0.42	0.52	0	0.67	0.64	0.46	0	0	0	0	0	0	0	0	0.00453001
chr1:40688362:40688434:+@chr1:40688915|40688924:40689347:+	A3SS	0.32	0.34	0.54	0.46	0.54	0.37	0	0	0	0	0	0	0	0	0	0	0.00453001
chr22:49029218:49029754:-@chr22:49028848|49029028:49028781:-	A3SS	0.48	0	0.3	0	0.27	0.41	0.43	0.27	0	0	0	0	0	0	0	0	0.00453001
chr22:49311541:49311771:-@chr22:49311436|49311451:49311296:-	A3SS	0.41	0	0.4	0.64	0.45	0	0.62	0.45	0	0	0	0	0	0	0	0	0.00453001
chr2:173931481:173931811:+@chr2:173932317|173932361:173932465:+	A3SS	0	0	0	0	0	0	0	0	0.48	0.42	0	0.42	0.57	0.51	0.47	0	0.00453001
chr3:132095503:132095871:+@chr3:132096124|132096242:132096309:+	A3SS	0.57	0	0.58	0	0.57	0.52	0.72	0.68	0	0	0	0	0	0	0	0	0.00453001
chr3:185520795:185521204:+@chr3:185521325|185521409:185521475:+	A3SS	0	0.28	0	0.36	0.4	0.3	0.37	0.36	0	0	0	0	0	0	0	0	0.00453001
chr3:50285310:50286263:+@chr3:50286348|50286351:50286492:+	A3SS	0.5	0.6	0.5	0.43	0	0.49	0.55	0	0	0	0	0	0	0	0	0	0.00453001
chr4:75123093:75123387:-@chr4:75122991|75122994:75122871:-	A3SS	0.43	0.56	0	0.43	0.52	0.58	0.5	0	0	0	0	0	0	0	0	0	0.00453001
chr4:89255133:89255234:-@chr4:89253723|89253729:89253479:-	A3SS	0	0	0	0	0	0	0	0	0.38	0.51	0.43	0.46	0.36	0	0	0.36	0.00453001
chr7:105526840:105526964:-@chr7:105525460|105525579:105525372:-	A3SS	0	0	0	0	0	0	0	0	0.52	0.46	0.65	0.67	0	0.5	0.52	0	0.00453001
chr7:73565096:73565237:+@chr7:73567611|73567707:73567862:+	A3SS	0.68	0	0.57	0.64	0.57	0.58	0	0.61	0	0	0	0	0	0	0	0	0.00453001
chr7:99533393:99533630:-@chr7:99533302|99533304:99533173:-	A3SS	0.6	0.43	0	0.4	0.44	0	0.52	0.52	0	0	0	0	0	0	0	0	0.00453001
chrX:48224758:48225047:+@chrX:48225735|48225741:48225838:+	A3SS	0	0.48	0	0.56	0.56	0.53	0.55	0.47	0	0	0	0	0	0	0	0	0.00453001
chr6:34958687:34959683:-@chr6:34956103|34956131:34956044:-	A3SS	0.45	0.36	0.47	0.59	0.61	0.54	0.46	0.49	0.47	0.26	0.3	0.33	0.39	0.28	0.24	0.34	0.00454464
chr6:52254802:52254932:-@chr6:52252305|52252356:52252118:-	A3SS	0.79	0.85	0.9	0.92	0.91	0.86	0.83	0.87	0.6	0.61	0.76	0	0.68	0.75	0.82	0.86	0.00454464
chr11:282886:283502:+@chr11:283594|283670:283727:+	A3SS	0.32	0	0.06	0.17	0	0.24	0.23	0.3	0	0	0	0	0	0	0	0	0.0045693
chr11:65392342:65392468:-@chr11:65392060|65392103:65391908:-	A3SS	0	0.72	0.57	0.65	0.66	0	0.88	0.83	0	0	0	0	0	0	0	0	0.0045693
chr11:65396017:65396065:-@chr11:65395410|65395456:65395204:-	A3SS	0.44	0.4	0.7	0.25	0	0	0.23	0.18	0	0	0	0	0	0	0	0	0.0045693
chr12:103988478:103988712:-@chr12:103986640|103986792:103986627:-	A3SS	0.23	0.13	0.15	0	0	0.6	0.12	0.57	0	0	0	0	0	0	0	0	0.0045693
chr12:56169069:56169395:+@chr12:56169474|56169478:56169608:+	A3SS	0.52	0.67	0	0.44	0.42	0.49	0.43	0	0	0	0	0	0	0	0	0	0.0045693
chr12:56169069:56169395:+@chr12:56169474|56169505:56169608:+	A3SS	0.47	0.61	0	0.4	0.45	0.49	0.39	0	0	0	0	0	0	0	0	0	0.0045693
chr12:56169069:56169395:+@chr12:56169478|56169505:56169608:+	A3SS	0.41	0.46	0	0.34	0.4	0.49	0.36	0	0	0	0	0	0	0	0	0	0.0045693
chr12:56446897:56448019:-@chr12:56446241|56446247:56446057:-	A3SS	0.43	0.35	0	0.64	0.51	0.47	0	0.45	0	0	0	0	0	0	0	0	0.0045693
chr12:93253496:93253759:-@chr12:93251546|93251581:93251389:-	A3SS	0	0	0	0	0	0	0	0	0.44	0	0.32	0	0.5	0.45	0.24	0.41	0.0045693
chr14:36786755:36786863:+@chr14:36805894|36805907:36806125:+	A3SS	0	0	0	0	0	0	0	0	0.69	0.8	0.82	0	0.64	0	0.77	0.59	0.0045693
chr14:99910226:99910355:-@chr14:99905311|99905348:99905177:-	A3SS	0	0.64	0.57	0.66	0.61	0	0.72	0.78	0	0	0	0	0	0	0	0	0.0045693
chr15:73417456:73417814:+@chr15:73417970|73418040:73418079:+	A3SS	0.3	0	0	0.33	0.47	0.44	0.4	0.5	0	0	0	0	0	0	0	0	0.0045693
chr15:76620954:76621327:+@chr15:76621574|76621582:76621616:+	A3SS	0	0	0	0	0	0	0	0	0.42	0	0.54	0.49	0.51	0.45	0	0.38	0.0045693
chr15:83001411:83001583:-@chr15:82999639|82999644:82999364:-	A3SS	0.82	0	0.41	0.77	0.74	0	0.72	0.46	0	0	0	0	0	0	0	0	0.0045693
chr16:2452633:2452734:+@chr16:2454041|2454156:2454965:+	A3SS	0.3	0.36	0.74	0.49	0.6	0	0	0.62	0	0	0	0	0	0	0	0	0.0045693
chr16:2970288:2970540:-@chr16:2969914|2969938:2969650:-	A3SS	0	0	0.32	0.41	0.37	0.76	0.49	0.47	0	0	0	0	0	0	0	0	0.0045693
chr16:52094113:52094457:-@chr16:52091736|52091742:52091631:-	A3SS	0	0.55	0.27	0	0.5	0.39	0.56	0.52	0	0	0	0	0	0	0	0	0.0045693
chr16:65823443:65823598:-@chr16:65823223|65823304:65823041:-	A3SS	0.68	0.48	0.42	0.58	0	0.38	0.24	0	0	0	0	0	0	0	0	0	0.0045693
chr16:65823443:65823598:-@chr16:65823242|65823304:65823041:-	A3SS	0.68	0.21	0.09	0.65	0	0.18	0.23	0	0	0	0	0	0	0	0	0	0.0045693
chr16:66846686:66846784:+@chr16:66847110|66847170:66847394:+	A3SS	0.34	0.22	0.2	0	0.26	0.45	0.29	0	0	0	0	0	0	0	0	0	0.0045693
chr16:66846686:66846784:+@chr16:66847110|66847295:66847394:+	A3SS	0.49	0.56	0.63	0	0.65	0.58	0.57	0	0	0	0	0	0	0	0	0	0.0045693
chr16:88146841:88147044:+@chr16:88147648|88147703:88147869:+	A3SS	0	0.28	0.69	0.62	0.15	0.67	0.34	0	0	0	0	0	0	0	0	0	0.0045693
chr16:88241112:88241240:-@chr16:88240623|88240642:88240436:-	A3SS	0	0.5	0.58	0.74	0.49	0.44	0.53	0	0	0	0	0	0	0	0	0	0.0045693
chr17:23922608:23923014:-@chr17:23922108|23922333:23921997:-	A3SS	0.83	0.62	0	0.6	0.69	0.81	0	0.65	0	0	0	0	0	0	0	0	0.0045693
chr17:28282458:28282533:+@chr17:28282606|28282612:28282790:+	A3SS	0	0.49	0.5	0	0.72	0.45	0.39	0.53	0	0	0	0	0	0	0	0	0.0045693
chr17:38385589:38386427:-@chr17:38385206|38385228:38385171:-	A3SS	0.68	0	0	0.31	0.49	0.56	0.43	0.53	0	0	0	0	0	0	0	0	0.0045693
chr17:39439423:39440388:+@chr17:39440461|39440485:39440667:+	A3SS	0.58	0	0.88	0.53	0.71	0.8	0.78	0	0	0	0	0	0	0	0	0	0.0045693
chr17:7392423:7393353:+@chr17:7393512|7393515:7393562:+	A3SS	0	0.35	0.42	0.36	0.39	0	0.47	0.53	0	0	0	0	0	0	0	0	0.0045693
chr19:48550199:48550384:+@chr19:48551507|48551653:48551775:+	A3SS	0	0	0	0	0	0	0	0	0.13	0.2	0.02	0	0.08	0.23	0	0.05	0.0045693
chr19:51011896:51012231:-@chr19:51011671|51011675:51011580:-	A3SS	0.51	0	0.56	0	0.58	0.39	0.36	0.34	0	0	0	0	0	0	0	0	0.0045693
chr19:51011896:51012231:-@chr19:51011671|51011712:51011580:-	A3SS	0.48	0	0.39	0	0.15	0.29	0.17	0.22	0	0	0	0	0	0	0	0	0.0045693
chr19:51922991:51923411:-@chr19:51922643|51922664:51922549:-	A3SS	0.35	0.41	0	0.57	0.66	0.42	0.61	0	0	0	0	0	0	0	0	0	0.0045693
chr19:51922991:51923411:-@chr19:51922643|51922788:51922549:-	A3SS	0.67	0.64	0	0.48	0.47	0.26	0.39	0	0	0	0	0	0	0	0	0	0.0045693
chr19:51922991:51923411:-@chr19:51922664|51922788:51922549:-	A3SS	0.74	0.61	0	0.39	0.49	0.27	0.58	0	0	0	0	0	0	0	0	0	0.0045693
chr19:56337370:56337871:+@chr19:56339475|56339663:56339753:+	A3SS	0.27	0	0.16	0.23	0.1	0.38	0.19	0	0	0	0	0	0	0	0	0	0.0045693
chr19:56612611:56613263:-@chr19:56612424|56612531:56612148:-	A3SS	0.73	0	0.71	0.82	0.67	0.89	0.92	0	0	0	0	0	0	0	0	0	0.0045693
chr1:1016715:1017417:-@chr1:1015671|1016617:1015596:-	A3SS	0.9	0.77	0	0.79	0.91	0.86	0.85	0	0	0	0	0	0	0	0	0	0.0045693
chr1:1016715:1017417:-@chr1:1015830|1016617:1015596:-	A3SS	0.84	0.78	0	0.81	0.92	0.86	0.83	0	0	0	0	0	0	0	0	0	0.0045693
chr1:112960958:112961431:-@chr1:112955148|112955169:112954986:-	A3SS	0	0	0	0	0	0	0	0	0.63	0.75	0	0.5	0.49	0.56	0	0.46	0.0045693
chr1:11636646:11637225:+@chr1:11638450|11638456:11638744:+	A3SS	0	0.68	0.81	0.42	0	0.63	0.45	0.72	0	0	0	0	0	0	0	0	0.0045693
chr1:11637494:11637596:+@chr1:11638450|11638456:11638744:+	A3SS	0	0.48	0.8	0.41	0	0.55	0.73	0.7	0	0	0	0	0	0	0	0	0.0045693
chr1:148506380:148506813:-@chr1:148506226|148506278:148506099:-	A3SS	0.32	0.59	0	0.4	0.71	0.44	0	0.43	0	0	0	0	0	0	0	0	0.0045693
chr1:149213719:149214104:-@chr1:149208191|149208231:149208018:-	A3SS	0	0.61	0.55	0.54	0.45	0.64	0	0.36	0	0	0	0	0	0	0	0	0.0045693
chr1:36705418:36705499:-@chr1:36705015|36705096:36704282:-	A3SS	0.45	0	0.61	0.38	0	0.57	0.63	0.52	0	0	0	0	0	0	0	0	0.0045693
chr20:2581279:2581577:+@chr20:2581925|2582006:2582039:+	A3SS	0.14	0	0.45	0.08	0.22	0.35	0	0.3	0	0	0	0	0	0	0	0	0.0045693
chr20:277546:278007:+@chr20:278260|278282:278476:+	A3SS	0.55	0	0.72	0.61	0	0.64	0.53	0.5	0	0	0	0	0	0	0	0	0.0045693
chr20:277546:278007:+@chr20:278260|278317:278476:+	A3SS	0.36	0	0.82	0.57	0	0.63	0.47	0.72	0	0	0	0	0	0	0	0	0.0045693
chr20:35129803:35130003:-@chr20:35128838|35128938:35128810:-	A3SS	0	0	0	0	0	0	0	0	0	0.07	0.43	0.5	0	0.05	0.14	0.09	0.0045693
chr20:3600524:3602782:-@chr20:3600334|3600426:3600228:-	A3SS	0	0.47	0.5	0.43	0	0.51	0.66	0.37	0	0	0	0	0	0	0	0	0.0045693
chr20:60769389:60769707:+@chr20:60769809|60769952:60769981:+	A3SS	0.44	0.73	0.54	0	0.63	0	0.64	0.55	0	0	0	0	0	0	0	0	0.0045693
chr20:60769389:60769707:+@chr20:60769809|60769955:60769981:+	A3SS	0.3	0.63	0.37	0	0.68	0	0.64	0.61	0	0	0	0	0	0	0	0	0.0045693
chr21:29361748:29361897:-@chr21:29361256|29361263:29361083:-	A3SS	0	0	0	0	0	0	0	0	0	0.59	0.86	0.81	0	0.74	0.88	0.83	0.0045693
chr21:33696886:33697792:+@chr21:33705012|33705017:33705068:+	A3SS	0	0	0.45	0.49	0.57	0.51	0.61	0.58	0	0	0	0	0	0	0	0	0.0045693
chr21:43985773:43986080:+@chr21:43987978|43988033:43988116:+	A3SS	0.41	0.56	0.44	0.39	0	0.43	0.42	0	0	0	0	0	0	0	0	0	0.0045693
chr22:29305124:29305290:-@chr22:29304982|29304985:29304824:-	A3SS	0.15	0	0.45	0	0.39	0.55	0.56	0.38	0	0	0	0	0	0	0	0	0.0045693
chr2:171492306:171494159:+@chr2:171494497|171494573:171494697:+	A3SS	0.49	0.53	0.41	0.7	0.56	0.39	0	0	0	0	0	0	0	0	0	0	0.0045693
chr2:96579183:96579269:+@chr2:96579490|96579493:96579749:+	A3SS	0.57	0.46	0	0.42	0	0.53	0.45	0.72	0	0	0	0	0	0	0	0	0.0045693
chr2:96579183:96579269:+@chr2:96579490|96579652:96579749:+	A3SS	0.63	0.67	0	0.6	0	0.58	0.52	0.57	0	0	0	0	0	0	0	0	0.0045693
chr2:96579183:96579269:+@chr2:96579493|96579652:96579749:+	A3SS	0.53	0.52	0	0.44	0	0.66	0.58	0.45	0	0	0	0	0	0	0	0	0.0045693
chr3:150409688:150409876:-@chr3:150408036|150408094:150407840:-	A3SS	0	0	0	0	0	0	0	0	0.68	0.81	0.76	0.88	0.61	0	0	0.59	0.0045693
chr4:2803096:2803204:+@chr4:2803448|2803856:2803937:+	A3SS	0.36	0.5	0	0.59	0	0.64	0.57	0.48	0	0	0	0	0	0	0	0	0.0045693
chr6:169860809:169861319:-@chr6:169859921|169859927:169859844:-	A3SS	0	0	0	0	0	0	0	0	0	0.65	0.54	0	0.41	0.4	0.5	0.37	0.0045693
chr6:25760220:25760692:+@chr6:25761589|25761595:25761659:+	A3SS	0	0	0	0	0	0	0	0	0.47	0.52	0.59	0	0.49	0.42	0.38	0	0.0045693
chr7:124357084:124357273:-@chr7:124356286|124356289:124356105:-	A3SS	0	0	0	0	0	0	0	0	0.75	0.72	0.63	0	0	0.69	0.86	0.62	0.0045693
chr7:48095143:48095540:+@chr7:48096310|48096372:48096486:+	A3SS	0.32	0	0.46	0.57	0.75	0.83	0.79	0	0	0	0	0	0	0	0	0	0.0045693
chr7:93892518:93892911:+@chr7:93892998|93893002:93893105:+	A3SS	0.46	0.53	0.37	0.6	0	0	0.67	0.32	0	0	0	0	0	0	0	0	0.0045693
chr9:129605282:129605504:+@chr9:129606244|129606385:129606513:+	A3SS	0	0	0.6	0.31	0.55	0.29	0.57	0.7	0	0	0	0	0	0	0	0	0.0045693
chr9:138684442:138684603:+@chr9:138684847|138685223:138685287:+	A3SS	0.49	0	0.62	0.06	0	0.63	0.57	0.7	0	0	0	0	0	0	0	0	0.0045693
chr9:138845876:138846134:+@chr9:138846535|138846538:138846643:+	A3SS	0.49	0.56	0.47	0.64	0.52	0	0.42	0	0	0	0	0	0	0	0	0	0.0045693
chr11:57285810:57286167:+@chr11:57319625|57319700:57319777:+	A3SS	0.03	0.03	0.04	0.02	0.03	0.03	0.05	0.03	0.02	0.02	0.01	0.02	0.03	0.01	0.02	0.02	0.0046571
chr14:105549133:105549456:-@chr14:105246081|105246102:105245741:-	A3SS	0.31	0.59	0.46	0.6	0.47	0.58	0.66	0.64	0.36	0.34	0.3	0.43	0.39	0.27	0.37	0.35	0.004662
chr5:68449951:68450211:+@chr5:68453277|68453330:68453478:+	A3SS	0.97	0.97	0.97	0.9	0.97	0.97	0.93	0.96	0.92	0.91	0.91	0.88	0.95	0.75	0.88	0.86	0.00466646
chr11:63755849:63756012:+@chr11:63756442|63756478:63756662:+	A3SS	0	0.93	0.9	0.93	0.87	0.85	0.79	0.87	0.93	0.96	0.96	0.88	0.93	0.97	0.96	0.96	0.00469787
chr22:49315199:49315855:-@chr22:49314910|49315026:49314791:-	A3SS	0.5	0.52	0.88	0.79	0.83	0.73	0.91	0.8	0.49	0	0.62	0.74	0	0	0	0	0.0047294
chr4:8283279:8284783:+@chr4:8285035|8285990:8286140:+	A3SS	0.73	0.91	0.93	0.88	0.58	0.85	0.9	0.87	0	0.72	0	0.64	0.86	0	0	0	0.0047294
chrX:23711211:23711747:+@chrX:23711838|23711892:23711921:+	A3SS	0.04	0.02	0.01	0.02	0.01	0.02	0.02	0.02	0.03	0.03	0.03	0.04	0.03	0.05	0.03	0.05	0.0047844
chr19:12706127:12706589:-@chr19:12703235|12703371:12703158:-	A3SS	0.01	0.01	0.01	0.01	0	0.01	0.02	0.01	0.02	0.01	0.02	0.02	0.02	0.02	0.03	0.02	0.00487338
chr17:77605033:77605214:+@chr17:77605663|77605675:77605975:+	A3SS	0.92	0.96	0.99	0.98	0.98	0.98	0.97	0.98	0.92	0.89	0.93	0.86	0.95	0.86	0.96	0.93	0.00492106
chr6:74286323:74286500:-@chr6:74285951|74285960:74285781:-	A3SS	0	0.42	0.26	0.35	0.2	0.95	0.96	0.98	0.96	0.98	0.97	0.98	0.97	0.99	0.99	0.98	0.00495343
chrX:15530000:15530215:-@chrX:15528961|15529058:15528770:-	A3SS	0.93	0.94	0.95	0.96	0.99	0.98	0.9	0.96	0.9	0	0.93	0.9	0.9	0.89	0.92	0.92	0.00495343
chr14:99912350:99912895:-@chr14:99911440|99911496:99911373:-	A3SS	0	0.42	0.42	0.44	0.5	0.47	0.62	0.47	0.43	0	0	0	0	0	0	0	0.004967
chr1:202031016:202031545:+@chr1:202037326|202038708:202038767:+	A3SS	0.92	0.96	0.94	0.94	0.93	0.97	0.98	0.99	0.99	0.99	0.99	0.98	0.98	0.99	0.99	0.99	0.00500222
chr12:109536262:109536590:+@chr12:109538909|109538936:109539092:+	A3SS	0	0.46	0.44	0.39	0.5	0.47	0.54	0.47	0	0	0	0	0.45	0	0	0	0.00500356
chr14:99912350:99912895:-@chr14:99911493|99911496:99911373:-	A3SS	0	0.43	0.5	0.58	0.55	0.51	0.48	0.55	0.49	0	0	0	0	0	0	0	0.00500356
chr19:60589146:60589618:+@chr19:60589750|60589768:60589873:+	A3SS	0.51	0.42	0.46	0.56	0.39	0.39	0	0.41	0	0	0	0	0	0.4	0	0	0.00500356
chrX:84387565:84387684:+@chrX:84388592|84389209:84389313:+	A3SS	0	0	0	0	0.52	0	0	0	0.57	0	0.59	0.4	0.57	0.75	0.47	0.62	0.00500356
chr16:4333209:4334334:-@chr16:4331506|4331585:4331370:-	A3SS	0.82	0.52	0.86	0.58	0.86	0.78	0.53	0.65	0.43	0	0.35	0.56	0	0.6	0	0	0.00501851
chr16:670089:670685:+@chr16:671064|671300:671351:+	A3SS	0.36	0.87	0.97	0.96	0.95	0.93	0.91	0.96	0.84	0.89	0.73	0.78	0	0	0	0	0.00501851
chr16:670089:670685:+@chr16:671153|671300:671351:+	A3SS	0.53	0.89	0.97	0.96	0.96	0.94	0.92	0.93	0.84	0.9	0.8	0.78	0	0	0	0	0.00501851
chr19:45546172:45546515:+@chr19:45563300|45563465:45563677:+	A3SS	0.92	0.95	0.95	0.96	0.93	0.94	0.95	0.94	0.87	0.93	0.91	0.94	0.92	0.87	0.88	0.89	0.00501851
chr19:45546172:45546515:+@chr19:45563300|45563604:45563677:+	A3SS	0.85	0.92	0.89	0.93	0.85	0.9	0.9	0.89	0.84	0.86	0.79	0.85	0.83	0.84	0.86	0.84	0.00501851
chr17:34493238:34493319:-@chr17:34488943|34489307:34488883:-	A3SS	0.47	0.43	0.48	0	0.6	0.5	0.52	0.36	0	0.45	0	0	0	0	0	0	0.00504027
chr17:35443124:35443355:-@chr17:35442951|35442985:35442835:-	A3SS	0.68	0	0.64	0.47	0.52	0.58	0.35	0.55	0	0.51	0	0	0	0	0	0	0.00504027
chr17:6599466:6600153:+@chr17:6602132|6602138:6602267:+	A3SS	0.4	0.61	0.39	0.47	0	0.43	0.54	0.51	0.42	0	0	0	0	0	0	0	0.00504027
chr1:149309500:149310034:+@chr1:149327258|149327290:149327397:+	A3SS	0.52	0.52	0.46	0.51	0.5	0.49	0.51	0.53	0.49	0.48	0	0	0.47	0.44	0.49	0	0.00505122
chr2:74607883:74608225:-@chr2:74607694|74607756:74607576:-	A3SS	0.37	0.69	0.29	0.67	0.61	0.66	0.86	0.85	0.53	0.36	0.32	0.34	0	0	0	0	0.00505122
chr13:51491050:51491280:+@chr13:51496143|51496723:51497074:+	A3SS	0.74	0.82	0.84	0.59	0.89	0.94	0.93	0.97	0.96	0.97	0.98	0.98	0.97	0.95	0.96	0.96	0.00508406
chr15:56980751:56980778:-@chr15:56979374|56979428:56978960:-	A3SS	0.96	0.97	0.95	0.97	0.97	0.96	0.9	0.95	0.85	0.84	0.52	0.87	0.91	0.86	0.96	0.76	0.00508406
chr3:170972730:170973944:+@chr3:170974747|170974973:170975043:+	A3SS	0.29	0.5	0.75	0.36	0.39	0.62	0.77	0.94	0.93	0.95	0.95	0.93	0.92	0.93	0.95	0.92	0.00508406
chr14:23734392:23734769:-@chr14:23733876|23734082:23733721:-	A3SS	0.96	0.95	0.98	0.95	0.95	0.97	0.98	0.95	0.95	0.95	0.95	0.94	0.93	0.87	0.93	0.92	0.00510847
chr8:139232619:139234641:-@chr8:139230007|139230111:139229945:-	A3SS	0	0	0	0	0	0.43	0	0	0.35	0.25	0.44	0.37	0.53	0.32	0.37	0.35	0.00510847
chr9:139006704:139007247:+@chr9:139007326|139007394:139007516:+	A3SS	0.39	0.68	0.16	0.17	0.14	0.71	0.16	0.17	0	0.67	0	0	0	0	0	0	0.00510847
chr14:105644272:105644585:-@chr14:105246097|105246100:105245951:-	A3SS	0.36	0.46	0.54	0.5	0.43	0.52	0.43	0.41	0.63	0.55	0.55	0.6	0.55	0.43	0.61	0.57	0.00511702
chr2:130819419:130819742:+@chr2:130819822|130819974:130819976:+	A3SS	0.3	0.22	0.26	0.06	0.48	0.37	0.22	0.29	0	0	0.31	0	0	0	0	0	0.00514416
chr3:134854879:134855092:-@chr3:134854081|134854163:134853997:-	A3SS	0	0	0	0	0	0	0	0.33	0.11	0.09	0.28	0.13	0.28	0.2	0.35	0.38	0.00514416
chr12:51975890:51975992:+@chr12:51976481|51977901:51977975:+	A3SS	0.6	0.51	0.64	0.56	0.65	0.6	0.56	0.63	0.5	0.57	0.48	0.5	0.48	0.55	0.48	0.52	0.00515009
chr1:16075284:16075760:+@chr1:16108403|16108406:16108563:+	A3SS	0.43	0.34	0.34	0.29	0.37	0.44	0.43	0.49	0.49	0.5	0.47	0.54	0.45	0.45	0.49	0.48	0.00515009
chr2:169634209:169634473:+@chr2:169646279|169646396:169646650:+	A3SS	0.53	0.56	0.77	0.81	0.62	0.9	0.98	0.9	0.98	0.99	0.98	0.99	0.97	0.91	0.96	0.97	0.00515009
chr17:31562439:31562732:+@chr17:31563808|31564012:31564393:+	A3SS	0.73	0	0.88	0.61	0.9	0.76	0.8	0.78	0.55	0	0	0.68	0	0	0	0	0.00517999
chr19:11317684:11317981:-@chr19:11317304|11317413:11317196:-	A3SS	0.26	0.72	0.17	0.15	0.55	0.38	0.4	0.22	0	0	0	0	0	0.45	0	0	0.00517999
chr11:66004456:66004512:+@chr11:66006243|66006336:66006517:+	A3SS	0.76	0.77	0.88	0.76	0.9	0.87	0.88	0.82	0.76	0.7	0.34	0.66	0	0.69	0	0.85	0.00518329
chr6:163904442:163904741:+@chr6:163905689|163906968:163911167:+	A3SS	0.9	0.77	0.83	0.9	0.89	0.92	0.89	0.96	0.89	0.64	0.81	0.75	0.82	0.41	0.48	0.6	0.0052166
chr12:47866661:47866883:-@chr12:47866451|47866502:47866360:-	A3SS	0.18	0.03	0.03	0.02	0.05	0.06	0.03	0.04	0.17	0.07	0.09	0.3	0.39	0.24	0.14	0.13	0.00525003
chr19:51912048:51912224:-@chr19:51911356|51911632:51911228:-	A3SS	0.74	0.8	0.81	0.81	0.7	0.76	0.78	0.78	0.71	0.66	0.76	0.74	0.59	0.63	0.62	0.58	0.00525003
chr1:210215131:210215337:-@chr1:210208568|210208672:210208478:-	A3SS	0.64	0.86	0.75	0.8	0.88	0.76	0.74	0.78	0.56	0.68	0.7	0	0.62	0.74	0.74	0.48	0.00525003
chr20:33790304:33792223:-@chr20:33783468|33783471:33783277:-	A3SS	0.84	0.7	0.74	0.9	0.91	0.9	0.9	0.82	0.77	0.68	0.54	0.83	0.5	0.69	0.67	0.38	0.00525003
chr8:144711635:144711764:+@chr8:144712645|144712648:144712865:+	A3SS	0.6	0.79	0.69	0.58	0.53	0.55	0.51	0.4	0.52	0.4	0.31	0.4	0.43	0.39	0.49	0	0.00525003
chr14:105549133:105549456:-@chr14:105246081|105246084:105245741:-	A3SS	0.77	0.36	0.77	0.68	0.54	0.8	0.64	0.55	0.39	0.44	0.27	0.32	0.54	0.36	0.35	0.37	0.00528358
chr17:8227200:8227295:-@chr17:8226358|8226381:8226186:-	A3SS	0	0.85	0.61	0.76	0.57	0.88	0.77	0.79	0.88	0.89	0.86	0.85	0.92	0.93	0.87	0.87	0.00528358
chr11:62405748:62406114:+@chr11:62406553|62406578:62406666:+	A3SS	0.43	0.14	0.1	0.12	0.25	0.23	0.29	0.23	0.32	0.36	0.5	0.32	0.52	0.48	0.34	0.33	0.00531725
chr11:64607412:64607447:-@chr11:64603597|64603835:64603401:-	A3SS	0.79	0.62	0.77	0.84	0.87	0.79	0.8	0.78	0.71	0.72	0.36	0.76	0.71	0	0.57	0.67	0.00531725
chr17:23949655:23949780:-@chr17:23943619|23944211:23943127:-	A3SS	0.69	0.72	0.59	0.78	0.49	0.69	0.77	0.87	0.94	0.81	0.9	0.86	0.81	0.85	0.83	0.95	0.00531725
chr1:153545327:153546620:+@chr1:153548670|153548748:153548810:+	A3SS	0.11	0.16	0.35	0.14	0.16	0.17	0.08	0.1	0.37	0.3	0.43	0.34	0.34	0.29	0.42	0.22	0.00531725
chr22:30374087:30374262:-@chr22:30347458|30347871:30346982:-	A3SS	0.82	0.89	0.91	0.86	0.91	0.78	0.95	0.82	0.77	0.69	0.8	0.79	0.7	0.56	0.84	0.72	0.00531725
chr6:28200314:28200434:+@chr6:28201120|28201170:28201587:+	A3SS	0.92	0.78	0.9	0.93	0.89	0.73	0.89	0.78	0.64	0.82	0.39	0.77	0.59	0.65	0.74	0.52	0.00531725
chr9:85713187:85713387:-@chr9:85708242|85708753:85707795:-	A3SS	0.41	0.13	0.14	0.29	0.13	0.25	0.28	0.6	0.65	0.68	0.37	0.52	0.61	0.43	0.43	0.73	0.00531725
chrX:16647629:16647943:+@chrX:16663271|16663309:16663389:+	A3SS	0.17	0.09	0.07	0.18	0.06	0.1	0.06	0.13	0.31	0.31	0.29	0.14	0.42	0.28	0.39	0.12	0.00531725
chr10:71573604:71574596:-@chr10:71572526|71572615:71572430:-	A3SS	0.18	0.18	0.34	0.21	0.13	0.12	0.37	0.16	0.35	0.65	0.59	0.53	0.31	0.22	0.64	0.44	0.00535103
chr14:105549139:105549456:-@chr14:105246079|105246084:105245741:-	A3SS	0.85	0.42	0.91	0.75	0.77	0.92	0.67	0.58	0.44	0.44	0.36	0.54	0.46	0.34	0.48	0.32	0.00535103
chr18:11876498:11876777:-@chr18:11875815|11875911:11875675:-	A3SS	0.51	0.54	0.58	0.66	0.32	0.37	0.64	0.55	0.76	0.73	0.77	0.71	0.56	0.62	0.81	0.71	0.00535103
chr18:22119844:22120461:+@chr18:22126193|22126208:22126343:+	A3SS	0.34	0.36	0.2	0.32	0.14	0.31	0.49	0.22	0.43	0.55	0.62	0.46	0.44	0.38	0.46	0.56	0.00535103
chr1:205564527:205564718:+@chr1:205565590|205565592:205565689:+	A3SS	0	0.43	0.42	0.39	0.36	0.46	0.25	0.53	0.5	0.45	0.66	0.57	0.66	0.52	0.55	0.51	0.00535103
chr7:44022558:44022933:-@chr7:44019803|44020907:44019686:-	A3SS	0.97	0.98	0.95	0.95	0.95	0.97	0.94	0.94	0.9	0.95	0.94	0.9	0.94	0.91	0.93	0.91	0.00547064
chr11:35167785:35168188:+@chr11:35176244|35176271:35176369:+	A3SS	0.05	0.03	0.02	0.02	0.02	0.03	0.02	0.02	0.05	0.06	0.04	0.05	0.05	0.04	0.03	0.05	0.00558325
chr6:33276199:33276693:+@chr6:33276949|33277138:33277411:+	A3SS	0.97	0.94	0.96	0.94	0.98	0.97	0.94	0.96	0.93	0.96	0.93	0.92	0.83	0.89	0.92	0.94	0.0056865
chr1:31210108:31210344:-@chr1:31199252|31199415:31199148:-	A3SS	0.93	0.95	0.95	0.93	0.91	0.9	0.93	0.89	0.83	0.79	0.56	0.93	0.89	0.85	0.81	0.89	0.00575947
chr17:77875747:77876055:-@chr17:77874070|77874176:77874043:-	A3SS	0.06	0.06	0.06	0.05	0.11	0.19	0.08	0.08	0.02	0	0.02	0.08	0.02	0.04	0.05	0.04	0.00579614
chr1:24176988:24177350:-@chr1:24174128|24174147:24174051:-	A3SS	0	0.34	0.29	0.34	0	0	0	0.39	0.38	0.42	0.4	0.47	0.4	0.28	0.43	0.39	0.00583295
chr16:67712457:67712574:-@chr16:67711612|67712053:67711511:-	A3SS	0.79	0.89	0.92	0.88	0.89	0.88	0.89	0.85	0.83	0.79	0.8	0.8	0.77	0.8	0.83	0.78	0.00590694
chr8:102034254:102034671:-@chr8:102033529|102033712:102033333:-	A3SS	0.96	0.96	0.98	0.9	0.96	0.7	0.96	0.92	0.86	0.42	0.81	0.9	0.57	0.65	0.76	0.83	0.00590694
chr17:39757605:39757743:-@chr17:39756471|39756694:39756372:-	A3SS	0.7	0.69	0.74	0.76	0.8	0.71	0.71	0.67	0	0	0	0.75	0.65	0	0	0	0.00592561
chr3:101910850:101911255:+@chr3:101912505|101912528:101912602:+	A3SS	0.48	0.62	0.47	0.51	0.58	0.56	0.49	0.47	0	0	0.57	0	0	0.28	0	0	0.00592561
chr4:8645287:8645548:+@chr4:8653718|8653750:8654124:+	A3SS	0.42	0.87	0.72	0.82	0.62	0.85	0.73	0.87	0	0	0	0.83	0.48	0	0	0	0.00592561
chrX:78509258:78509748:-@chrX:78505704|78505707:78505576:-	A3SS	0	0	0	0.46	0	0.45	0	0	0.51	0.57	0.4	0.34	0.55	0.47	0.29	0.51	0.00592561
chr7:5747130:5747972:-@chr7:5745509|5745782:5745433:-	A3SS	0.01	0.01	0.01	0.02	0.01	0.01	0.03	0.01	0.08	0.04	0.02	0.08	0.15	0.08	0.05	0.01	0.0059259
chr17:18454082:18454330:-@chr17:18452005|18452008:18451935:-	A3SS	0	0	0	0.46	0	0	0	0	0.4	0	0.48	0.46	0.44	0.59	0.57	0.58	0.00594738
chr11:793174:793647:-@chr11:792854|792891:792682:-	A3SS	0.45	0.34	0.58	0.67	0.61	0.7	0.37	0.63	0	0	0.46	0.49	0	0	0	0	0.00596433
chr1:2329751:2330157:-@chr1:2328251|2328254:2328019:-	A3SS	0.52	0.51	0.53	0.46	0.39	0.45	0.59	0.61	0	0	0.49	0.5	0	0	0	0	0.00596433
chr6:44332400:44333078:-@chr6:44332121|44332211:44332057:-	A3SS	0.52	0.85	0.8	0.6	0.76	0.49	0.3	0.5	0	0	0.47	0	0.67	0	0	0	0.00596433
chr5:179182091:179182659:+@chr5:179183440|179183466:179183693:+	A3SS	1	0.99	1	1	1	0.99	0.99	1	0.98	0.99	0.99	0.99	0.99	0.98	0.99	0.98	0.00599286
chr14:49365522:49365816:-@chr14:49365255|49365275:49365084:-	A3SS	0	0	0	0	0	0	0	0.42	0.42	0.36	0.4	0.34	0.51	0.34	0.4	0.39	0.00600664
chr12:52404696:52404798:-@chr12:52403735|52403830:52403644:-	A3SS	0	0.65	0.59	0.6	0.58	0.58	0.53	0.62	0	0	0.53	0	0	0.54	0	0	0.00604723
chr12:6516111:6516437:+@chr12:6516528|6516540:6516643:+	A3SS	0.41	0.49	0.39	0.45	0.48	0.36	0.4	0.42	0	0	0	0	0	0	0	0.48	0.00608797
chr16:645774:646538:+@chr16:646733|646816:646872:+	A3SS	0.43	0.39	0.35	0.22	0.23	0.41	0.46	0.3	0	0	0	0	0	0	0.43	0	0.00608797
chr14:105589439:105589751:-@chr14:105246079|105246107:105245741:-	A3SS	0.31	0.71	0.46	0.5	0.52	0.6	0.6	0.6	0.34	0.32	0.29	0.39	0.34	0.24	0.36	0.31	0.00609413
chr2:201722698:201722803:+@chr2:201733400|201733681:201733910:+	A3SS	0.97	0.95	0.95	0.87	0.95	0.92	0.96	0.96	0.87	0.89	0.9	0.91	0.94	0.86	0.74	0.85	0.00609413
chr3:185379339:185379604:+@chr3:185381331|185381439:185381466:+	A3SS	0.02	0.01	0.01	0.01	0.02	0.01	0.01	0.02	0.02	0.02	0.02	0.02	0.03	0.02	0.03	0.04	0.00612538
chr12:52122746:52122784:+@chr12:52123447|52123592:52123824:+	A3SS	0.9	0.49	0.79	0.85	0.72	0.77	0.8	0.82	0.49	0.62	0.54	0.44	0.58	0.54	0.54	0.35	0.00613195
chr12:6829892:6830434:-@chr12:6829208|6829283:6828990:-	A3SS	0.95	0.9	0.97	0.96	0.98	0.96	0.91	0.97	0.92	0.83	0.85	0.92	0.85	0.71	0.91	0.89	0.00613195
chr6:109883507:109883614:-@chr6:109882045|109882135:109881835:-	A3SS	0.8	0.85	0.91	0.87	0.91	0.8	0.93	0.83	0.77	0.77	0.65	0.71	0.83	0.75	0.65	0.84	0.00613195
chr17:16283364:16283742:+@chr17:16284150|16284224:16284292:+	A3SS	0.06	0.01	0.02	0.01	0.01	0.01	0.02	0.01	0.05	0.04	0.05	0.04	0.08	0.06	0.06	0.05	0.00616002
chr1:158498531:158498926:-@chr1:158497739|158497811:158497699:-	A3SS	0.18	0.18	0.09	0.11	0.07	0.06	0.06	0.15	0.15	0.44	0.14	0.25	0.3	0.25	0.28	0.33	0.0061699
chr3:51429281:51429365:-@chr3:51427302|51427351:51427118:-	A3SS	0.92	0.93	0.76	0.92	0.91	0.94	0.87	0.91	0.76	0.77	0.8	0.85	0.63	0.68	0.85	0.79	0.0061699
chr7:91713156:91713415:-@chr7:91712845|91712926:91712677:-	A3SS	0.8	0.78	0.92	0.8	0.84	0.89	0.89	0.75	0.82	0.74	0.75	0.55	0.68	0.77	0.72	0.72	0.0061699
chr19:10152454:10152561:-@chr19:10152205|10152245:10152026:-	A3SS	0.82	0.85	0.93	0.89	0.95	0.92	0.91	0.93	0.7	0.84	0.85	0.9	0.78	0.8	0.7	0.81	0.00620797
chr7:74953077:74953504:-@chr7:74951469|74951513:74951411:-	A3SS	0.18	0.14	0.06	0.14	0.09	0.09	0.13	0.2	0.34	0.31	0.12	0.2	0.24	0.36	0.4	0.21	0.00620797
chr8:145988181:145988544:-@chr8:145988061|145988103:145987962:-	A3SS	0.35	0.2	0.06	0.09	0.08	0.15	0.21	0.06	0.41	0.22	0.47	0.31	0.25	0.39	0.31	0.21	0.00620797
chr11:64292154:64292334:-@chr11:64291871|64291892:64291619:-	A3SS	0.83	0.52	0.84	0.89	0.88	0.73	0.84	0.76	0.83	0.48	0.47	0.6	0.22	0.26	0.68	0.5	0.00624617
chr13:113192983:113193269:-@chr13:113186509|113186539:113186156:-	A3SS	0.83	0.82	0.74	0.7	0.82	0.79	0.78	0.54	0.7	0.5	0.46	0.68	0.65	0.64	0.69	0.51	0.00624617
chr16:66228094:66228255:+@chr16:66229092|66229098:66230572:+	A3SS	0.75	0.87	0.93	0.72	0.87	0.77	0.84	0.66	0.41	0.75	0.59	0.6	0.57	0.68	0.73	0.42	0.00624617
chr17:59230129:59231709:+@chr17:59236136|59236163:59236267:+	A3SS	0.41	0.38	0.54	0.45	0.58	0.43	0.42	0.23	0.27	0.25	0.19	0.34	0.35	0.23	0.17	0.27	0.00624617
chr12:119121304:119121671:-@chr12:119121179|119121186:119121040:-	A3SS	0.38	0.33	0.21	0.34	0.28	0.36	0.31	0.39	0.42	0.55	0.46	0.45	0.49	0.52	0.31	0.53	0.0062845
chr17:74313833:74313963:-@chr17:74311580|74311655:74311062:-	A3SS	0.44	0.76	0.78	0.72	0.67	0.71	0.87	0.81	0.44	0.37	0.39	0.2	0.42	0.75	0.58	0.33	0.0062845
chr20:44426417:44426502:-@chr20:44420806|44420812:44420433:-	A3SS	0.85	0.82	0.9	0.87	0.78	0.88	0.81	0.8	0.65	0.73	0.47	0.68	0.69	0.51	0.8	0.83	0.0062845
chr1:158063064:158063352:+@chr1:158066280|158066409:158066606:+	A3SS	0.83	0.68	0.61	0.88	0.68	0.8	0.88	0.89	0.66	0	0	0.68	0.73	0	0	0	0.00635913
chr21:39903380:39903462:-@chr21:39899799|39900144:39899390:-	A3SS	0.63	0	0.26	0	0.62	0.86	0	0	0.99	0.97	0.96	0	0.96	0.97	0.99	0.98	0.00643973
chr5:42842755:42842967:-@chr5:42840570|42840632:42840515:-	A3SS	0	0.45	0.36	0.23	0.29	0.32	0.45	0.49	0.06	0.03	0.01	0.01	0	0	0	0	0.00648024
chr11:68818160:68818619:+@chr11:68819276|68819278:68819538:+	A3SS	0.76	0.53	0.41	0.42	0.51	0.58	0.78	0.57	0	0.45	0	0	0	0	0.47	0.44	0.00656165
chr19:1566685:1567237:-@chr19:1566484|1566519:1566284:-	A3SS	0.59	0.86	0.93	0.8	0.94	0.83	0.81	0.84	0	0	0.67	0	0.58	0	0.85	0	0.00656165
chr3:50362366:50363501:-@chr3:50361925|50362263:50361821:-	A3SS	0.98	0.98	0.97	0.97	0.98	0.97	0.92	0.98	0.94	0.96	0.94	0.95	0.93	0.89	0.93	0.91	0.00672611
chr1:226363473:226363636:-@chr1:226362798|226363345:226362761:-	A3SS	0.55	0.61	0.63	0.58	0.55	0.68	0.57	0.57	0	0.48	0.6	0.55	0.52	0	0	0	0.00676756
chr6:74286327:74287466:-@chr6:74285951|74285960:74285781:-	A3SS	0.39	0.8	0.73	0.84	0.64	0.98	0.98	0.99	0.99	0.99	0.98	0.99	0.98	0.99	0.99	0.99	0.0067736
chr17:4783856:4784290:-@chr17:4783015|4783252:4782809:-	A3SS	0.93	0.94	0.94	0.96	0.96	0.94	0.94	0.93	0.79	0.91	0.95	0.89	0.78	0.87	0.71	0.85	0.00689273
chr14:99912350:99912895:-@chr14:99911493|99911636:99911373:-	A3SS	0.84	0.35	0.83	0.79	0.7	0.67	0.79	0.85	0.57	0	0	0.63	0	0.55	0.76	0	0.00693473
chr20:54400875:54401176:+@chr20:54403984|54404016:54404184:+	A3SS	0.74	0.93	0.84	0.86	0.92	0.85	0.63	0.85	0.77	0	0	0.72	0.65	0.75	0	0	0.00693473
chr3:52779710:52780002:-@chr3:52777622|52777660:52777394:-	A3SS	0.89	0.93	0.95	0.89	0.86	0.89	0.81	0.9	0.72	0.86	0.89	0.73	0.8	0.51	0.85	0.68	0.00693473
chr1:1279091:1279189:-@chr1:1278575|1278872:1277932:-	A3SS	0.94	0.85	0.93	0.83	0.81	0.85	0.92	0.91	0.78	0.54	0.85	0.51	0.55	0.73	0.6	0.85	0.00697686
chr20:33790304:33792223:-@chr20:33783417|33783471:33783277:-	A3SS	0.44	0.95	0.95	0.97	0.95	0.97	0.97	0.93	0.78	0.55	0.85	0.62	0.5	0.41	0.5	0.41	0.00697686
chr22:36402809:36403018:+@chr22:36404329|36404436:36404607:+	A3SS	0	0.95	0.93	0.92	0.78	0.86	0.92	0.85	0	0.64	0.79	0	0.54	0	0	0	0.0069776
chr10:124912118:124912334:+@chr10:124913326|124914553:124914871:+	A3SS	0.49	0.11	0.35	0.27	0.09	0.21	0.28	0.12	0.33	0.26	0.47	0.54	0.7	0.91	0.65	0.83	0.00699301
chr17:2229080:2229247:+@chr17:2229476|2230309:2231098:+	A3SS	0.63	0.91	0.9	0.5	0.73	0.88	0.92	0.69	0.66	0.31	0.3	0.44	0.6	0.78	0.48	0.28	0.00699301
chr22:38230154:38230485:+@chr22:38235289|38235373:38235522:+	A3SS	0.42	0.4	0.23	0.13	0.15	0.16	0.44	0.33	0.56	0.27	0.5	0.59	0.58	0.67	0.47	0.39	0.00699301
chr9:32964456:32964760:-@chr9:32963650|32963686:32963374:-	A3SS	0.94	0.83	0.75	0.84	0.86	0.9	0.91	0.81	0.65	0.63	0.87	0.82	0.53	0.73	0.71	0.72	0.00699301
chrX:108826029:108826081:-@chrX:108813437|108813551:108813021:-	A3SS	0.41	0.4	0.46	0.49	0.47	0.32	0.18	0.44	0.59	0.91	0.77	0.84	0.71	0.66	0.88	0.25	0.00699301
chr19:40205167:40206087:+@chr19:40206171|40206175:40206291:+	A3SS	0.39	0.65	0.47	0.45	0.45	0.45	0.41	0.51	0	0	0	0	0	0.55	0	0	0.00704646
chr17:71588954:71589078:+@chr17:71589221|71589276:71589431:+	A3SS	0	0.65	0.83	0.83	0.68	0.63	0.66	0.73	0	0	0	0.67	0	0	0	0	0.00704875
chr19:754561:754636:+@chr19:755036|755066:755208:+	A3SS	0	0.76	0.84	0.77	0.76	0.71	0.62	0.56	0	0	0	0.73	0	0	0	0	0.00704875
chr1:159036100:159036496:+@chr1:159049995|159050050:159050325:+	A3SS	0.84	0	0	0.8	0.74	0.52	0	0.59	0.82	0.86	0.89	0.84	0.68	0.84	0.83	0.85	0.00706152
chr1:33176585:33176716:-@chr1:33175447|33175497:33174642:-	A3SS	0.7	0.91	0.9	0.91	0.91	0.88	0.94	0.92	0.81	0.82	0.85	0.77	0.76	0.7	0.7	0.5	0.00706152
chr1:42549308:42549368:-@chr1:42516930|42517042:42516606:-	A3SS	0.95	0.96	0.95	0.97	0.97	0.97	0.96	0.86	0.73	0.92	0.91	0.92	0.93	0.83	0.94	0.93	0.00706152
chr4:123465835:123465925:+@chr4:123468709|123468804:123468962:+	A3SS	0.61	0.76	0.6	0.75	0.5	0.82	0.81	0.71	0.81	0.82	0.91	0.81	0.82	0.79	0.88	0.87	0.00706152
chr14:72798811:72799288:+@chr14:72800084|72800106:72800243:+	A3SS	0.57	0.43	0	0.69	0.52	0.5	0.47	0.48	0	0	0	0	0.49	0	0	0	0.00709673
chr15:87996838:87997189:-@chr15:87994176|87994279:87993976:-	A3SS	0.52	0.5	0.33	0.25	0	0.65	0.4	0.54	0	0	0	0	0	0.42	0	0	0.00709673
chr20:62047958:62048272:-@chr20:62047711|62047772:62047602:-	A3SS	0.35	0.24	0.51	0.25	0.63	0	0.5	0.4	0	0	0	0	0.36	0	0	0	0.00709673
chr22:30670447:30670806:+@chr22:30671486|30671543:30671664:+	A3SS	0.55	0	0.56	0.34	0.51	0.25	0.28	0.57	0	0.47	0	0	0	0	0	0	0.00709673
chrX:48219236:48219728:+@chrX:48221267|48221342:48221500:+	A3SS	0.65	0.91	0.94	0.94	0.96	0.97	0.94	0.91	0.8	0.8	0.6	0.78	0.87	0.87	0	0.74	0.00710405
chr11:56950038:56950438:-@chr11:56949719|56949758:56949590:-	A3SS	0.12	0.31	0.15	0.12	0.17	0.19	0.07	0.14	0	0	0	0	0.27	0	0	0	0.00718502
chr11:61401559:61401635:-@chr11:61400503|61401011:61400407:-	A3SS	0.63	0.56	0.38	0.48	0.44	0.52	0.48	0.39	0	0	0	0	0.57	0	0	0	0.00718502
chr16:3013849:3014288:-@chr16:3013363|3013414:3013235:-	A3SS	0.32	0.39	0.2	0.29	0.25	0.74	0.39	0.43	0	0	0.53	0	0	0	0	0	0.00718502
chr17:58915423:58915634:+@chr17:58916063|58916329:58916465:+	A3SS	0.46	0.14	0.35	0.56	0.48	0.66	0	0.57	0	0.3	0.3	0	0	0	0	0	0.00718502
chr20:5934736:5935198:+@chr20:5935313|5935329:5935480:+	A3SS	0.34	0.37	0.09	0.3	0.29	0.17	0.34	0.44	0	0	0	0.42	0	0	0	0	0.00718502
chr2:120726805:120727026:+@chr2:120752661|120752664:120752824:+	A3SS	0	0.67	0.8	0.4	0.63	0.76	0.7	0.67	0	0.54	0	0.44	0	0	0	0	0.00718502
chr15:64582750:64582921:-@chr15:64582263|64582556:64582004:-	A3SS	0.87	0.85	0.81	0.85	0.82	0.8	0.82	0.9	0.78	0.84	0.8	0.68	0.75	0.81	0	0	0.00718952
chr19:8384173:8384304:+@chr19:8389421|8389423:8389691:+	A3SS	0.71	0.82	0.71	0.55	0.46	0.71	0.5	0.65	0.49	0	0.57	0.44	0.31	0.42	0.53	0	0.00718952
chr1:15723934:15723999:-@chr1:15717377|15717477:15717192:-	A3SS	0.71	0.83	0.84	0.83	0.85	0.82	0.75	0.72	0	0.72	0.77	0.65	0.63	0.72	0.59	0.66	0.00718952
chr2:156891476:156892563:-@chr2:156891032|156891086:156890908:-	A3SS	0.49	0.41	0.87	0.67	0.49	0.4	0.52	0.58	0	0.51	0.43	0	0.31	0	0.19	0.22	0.00718952
chrX:135406758:135407264:+@chrX:135407449|135407474:135407695:+	A3SS	0.71	0.8	0.82	0.85	0.77	0.77	0.6	0.75	0	0.33	0.68	0	0	0.48	0.79	0.39	0.00718952
chr15:63957154:63957347:+@chr15:63959063|63959117:63959143:+	A3SS	0	0	0	0	0.36	0	0	0	0.27	0.08	0.3	0.19	0.51	0.29	0.06	0.07	0.00723152
chr16:3013849:3014288:-@chr16:3013363|3013532:3013235:-	A3SS	0.17	0.22	0.13	0.67	0.11	0.75	0.61	0.48	0	0	0.72	0	0	0	0	0	0.00723152
chr19:54188561:54188992:+@chr19:54189574|54189845:54190002:+	A3SS	0.29	0.28	0.68	0.3	0.45	0.09	0.31	0.42	0	0	0	0	0.49	0	0	0	0.00723152
chr19:56696373:56696855:-@chr19:56695046|56695366:56694986:-	A3SS	0.24	0	0.71	0.73	0.81	0.59	0.52	0.58	0	0	0	0	0.5	0	0.31	0	0.00723152
chr1:43603444:43603634:-@chr1:43603266|43603355:43603186:-	A3SS	0	0.75	0.79	0.72	0.71	0.48	0.58	0.8	0	0.29	0	0.59	0	0	0	0	0.00723152
chr2:46697613:46697763:-@chr2:46695824|46695828:46695580:-	A3SS	0	0	0	0	0	0	0	0.61	0.74	0.47	0.54	0.5	0.55	0.6	0.45	0.46	0.00723152
chr14:105549133:105549456:-@chr14:105246081|105246100:105245741:-	A3SS	0.34	0.62	0.44	0.6	0.49	0.6	0.63	0.63	0.38	0.34	0.29	0.44	0.4	0.28	0.37	0.36	0.00723245
chr16:359932:360306:-@chr16:359212|359221:358502:-	A3SS	0.54	0.67	0.71	0.6	0.53	0.78	0.49	0.77	0.42	0.45	0.7	0.41	0	0.5	0	0	0.00723245
chr1:32453861:32455539:-@chr1:32453404|32453736:32453324:-	A3SS	0.13	0.19	0.15	0.28	0.21	0.31	0.53	0.2	0.31	0.8	0.43	0.41	0.79	0.59	0.31	0.49	0.00723245
chr20:2583395:2583593:+@chr20:2583884|2583971:2584158:+	A3SS	0.74	0.89	0.74	0.86	0.81	0.86	0.85	0.93	0.58	0.68	0.7	0.84	0.84	0.58	0	0.72	0.00723245
chr3:99722667:99722976:-@chr3:99720527|99720529:99720419:-	A3SS	0.6	0.53	0.48	0.4	0.53	0.57	0.53	0.34	0.26	0.51	0.28	0.23	0.22	0.46	0.38	0.32	0.00723245
chr2:238670174:238670256:+@chr2:238671550|238671582:238672793:+	A3SS	0.12	0.25	0.14	0.23	0.11	0.21	0.27	0.29	0.42	0.39	0.38	0.21	0.39	0.48	0.27	0.34	0.00727552
chr7:128166538:128166722:+@chr7:128175863|128176051:128176094:+	A3SS	0.75	0.92	0.92	0.88	0.85	0.86	0.9	0.93	0.79	0.83	0.8	0.72	0.82	0.72	0.8	0.78	0.00727552
chr7:128795095:128795628:+@chr7:128806715|128806718:128806826:+	A3SS	0.42	0.62	0.49	0.53	0.48	0.39	0.57	0.53	0.26	0.34	0.34	0.44	0.43	0.43	0.33	0.31	0.00727552
chrX:48219236:48219728:+@chrX:48221267|48221293:48221500:+	A3SS	0.62	0.94	0.93	0.95	0.97	0.96	0.95	0.93	0.81	0.77	0.77	0.71	0.83	0.85	0	0.46	0.00727552
chr11:66162714:66162799:+@chr11:66163725|66163747:66164170:+	A3SS	0.84	0.96	0.91	0.92	0.93	0.97	0.84	0.92	0.86	0.9	0.48	0.79	0.67	0.85	0.82	0.81	0.00731873
chr16:88327132:88327947:+@chr16:88331630|88331715:88331814:+	A3SS	0.14	0.19	0.18	0.22	0.2	0.32	0.26	0.36	0.4	0.64	0.45	0.27	0.22	0.49	0.46	0.36	0.00731873
chr20:6696328:6697522:+@chr20:6698767|6698802:6699119:+	A3SS	0.39	0.58	0.66	0.49	0.67	0.48	0.5	0.69	0.92	0.81	0.67	0.85	0.7	0.8	0.73	0.5	0.00731873
chr2:27127995:27128165:+@chr2:27129285|27129380:27129545:+	A3SS	0.77	0.79	0.88	0.8	0.86	0.78	0.73	0.88	0	0.65	0.7	0.7	0.54	0.82	0.53	0.74	0.00731873
chr3:185502019:185502140:+@chr3:185502253|185502329:185502553:+	A3SS	0.84	0.85	0.78	0.79	0.87	0.86	0.82	0.75	0.85	0.7	0.58	0.75	0.74	0.68	0.56	0.66	0.00731873
chr3:52300016:52300167:+@chr3:52301316|52302102:52302248:+	A3SS	0.9	0.88	0.89	0.88	0.94	0.92	0.77	0.91	0.75	0.83	0.84	0.83	0.86	0.76	0.78	0.8	0.00731873
chr12:47869027:47869154:-@chr12:47866508|47866883:47866360:-	A3SS	0.71	0.91	0.93	0.92	0.84	0.86	0.92	0.88	0.73	0.83	0.78	0.59	0.7	0.79	0.77	0.72	0.00736206
chr12:52122746:52122784:+@chr12:52123442|52123592:52123824:+	A3SS	0.92	0.46	0.75	0.81	0.68	0.74	0.79	0.84	0.48	0.58	0.52	0.43	0.54	0.52	0.51	0.34	0.00736206
chr16:21926943:21927229:+@chr16:21994116|21994309:21994521:+	A3SS	0.9	0.88	0.88	0.78	0.8	0.64	0.82	0.87	0.66	0.7	0.67	0.49	0.77	0.71	0.75	0.48	0.00736206
chr16:75782336:75783031:+@chr16:75784835|75784849:75785175:+	A3SS	0.89	0.74	0.94	0.91	0.91	0.73	0.93	0.9	0.72	0.45	0.85	0.86	0.7	0.82	0.57	0.56	0.00736206
chr17:77804181:77806742:-@chr17:77803692|77803769:77803599:-	A3SS	0.25	0.15	0.13	0.16	0.17	0.47	0.24	0.15	0.29	0.32	0.27	0.53	0.41	0.55	0.42	0.36	0.00736206
chr19:48970184:48970611:-@chr19:48968095|48968127:48967992:-	A3SS	0.21	0.15	0.06	0.09	0.14	0.22	0.4	0.38	0.26	0.45	0.34	0.42	0.51	0.42	0.37	0.61	0.00736206
chr1:158498531:158498926:-@chr1:158497739|158497772:158497699:-	A3SS	0.37	0.28	0.19	0.21	0.2	0.13	0.24	0.21	0.23	0.47	0.31	0.35	0.44	0.4	0.33	0.49	0.00736206
chr20:60311927:60315903:+@chr20:60316026|60316047:60316279:+	A3SS	0.59	0.76	0.84	0.88	0.85	0.68	0.56	0.73	0.63	0.45	0.63	0.43	0.52	0.38	0.61	0.46	0.00736206
chr3:50269373:50269526:+@chr3:50269915|50269936:50270150:+	A3SS	0.69	0.96	0.98	0.92	0.95	0.94	0.97	0.96	0.9	0.7	0.87	0	0.83	0.63	0.74	0.77	0.00736206
chr6:24826747:24829131:-@chr6:24824528|24824531:24824355:-	A3SS	0.42	0.45	0.37	0.36	0.37	0.32	0.43	0.28	0.63	0.64	0.73	0.47	0.34	0.55	0.58	0.62	0.00736206
chr7:150408705:150408902:-@chr7:150407751|150407942:150407520:-	A3SS	0.98	0.97	0.98	0.97	0.98	0.98	0.97	0.98	0.95	0.95	0.97	0.98	0.94	0.96	0.93	0.95	0.00756144
chr19:1566685:1567237:-@chr19:1566514|1566519:1566284:-	A3SS	0.55	0.58	0.65	0.45	0.35	0.45	0.69	0.4	0	0	0.44	0	0.48	0	0.35	0	0.00760648
chr1:8849763:8849896:-@chr1:8849105|8849177:8848925:-	A3SS	0.95	0.98	0.98	0.99	0.99	0.98	0.97	0.97	0.96	0.96	0.96	0.97	0.93	0.95	0.92	0.96	0.00769863
chr2:215946290:215946379:-@chr2:215945268|215945343:215944877:-	A3SS	1	0.99	0.99	0.99	0.99	0.97	1	1	0.98	0.99	0.97	0.96	0.98	0.97	0.97	0.97	0.0077534
chr19:14383318:14383410:-@chr19:14382951|14382984:14382801:-	A3SS	0	0.93	0.96	0.93	0.98	0.96	0.93	0.96	0.86	0.88	0.83	0.89	0.76	0	0	0	0.00779135
chr20:17884009:17884119:-@chr20:17882761|17882875:17882640:-	A3SS	0.64	0.58	0.58	0.64	0.71	0.63	0.61	0.66	0.58	0	0	0.61	0.62	0	0	0.5	0.00788465
chr15:47235247:47235505:+@chr15:47241229|47241253:47241350:+	A3SS	0	0.5	0.22	0.37	0.36	0	0	0.31	0.43	0.43	0.43	0.43	0.5	0.47	0.53	0.4	0.00793152
chr1:224041187:224041310:+@chr1:224043565|224043584:224044793:+	A3SS	0.85	0.6	0.78	0.73	0.88	0.87	0.88	0.98	0.98	0.98	0.97	0.98	0.97	0.92	0.97	0.96	0.00793152
chr14:23653193:23653973:+@chr14:23654431|23654592:23654775:+	A3SS	0.98	0.97	0.98	0.98	0.98	0.98	0.97	0.98	0.99	0.99	0.99	0.98	0.98	0.98	0.99	0.99	0.00795181
chr3:130085019:130086279:+@chr3:130095052|130095088:130095189:+	A3SS	0.32	0.37	0.39	0.25	0.22	0.25	0.27	0.25	0.43	0.28	0.52	0.5	0.34	0.39	0.39	0.39	0.00797852
chr8:145506194:145506330:+@chr8:145506457|145506636:145506738:+	A3SS	0.65	0.71	0.77	0.78	0.76	0.69	0.71	0.76	0	0	0.75	0.71	0	0	0	0	0.00799685
chr1:177317496:177318145:+@chr1:177318683|177318698:177318811:+	A3SS	0.53	0.49	0.45	0.49	0.31	0.53	0.41	0.46	0.31	0	0	0	0.48	0.39	0	0.37	0.00802567
chr6:33276199:33276693:+@chr6:33276997|33277138:33277411:+	A3SS	0.94	0.92	0.96	0.92	0.94	0.95	0.89	0.95	0.9	0.92	0.91	0.83	0.81	0.78	0.89	0.92	0.00802567
chr15:46419634:46420852:+@chr15:46420948|46420952:46421074:+	A3SS	0	0	0	0	0	0	0.49	0.51	0.49	0.46	0.35	0.61	0.54	0.58	0.52	0.49	0.008046
chr20:30843299:30844237:+@chr20:30846782|30846876:30847001:+	A3SS	0.43	0.45	0.48	0.57	0.44	0.53	0.43	0.47	0	0	0	0	0	0.49	0.43	0	0.008046
chr6:44332400:44333078:-@chr6:44332207|44332211:44332057:-	A3SS	0.42	0.82	0.74	0.49	0.79	0.42	0.42	0.61	0	0	0.44	0	0.5	0	0	0	0.008046
chr11:64621046:64621175:+@chr11:64631629|64631851:64632070:+	A3SS	0.85	0.94	0.94	0.96	0.94	0.94	0.86	0.93	0.82	0.82	0.92	0.85	0.9	0.88	0.7	0.73	0.00807297
chr19:14383318:14383410:-@chr19:14382948|14382984:14382801:-	A3SS	0	0.95	0.96	0.94	0.97	0.94	0.92	0.96	0.83	0.91	0.84	0.85	0.86	0	0	0	0.00807297
chr6:144327617:144331289:-@chr6:144323372|144323410:144323303:-	A3SS	0.31	0.33	0.39	0.4	0.23	0.4	0.31	0.31	0.27	0.31	0.27	0.16	0.22	0.17	0.3	0.24	0.00807297
chrX:10494928:10495643:-@chrX:10493265|10493396:10493108:-	A3SS	0.05	0.03	0.04	0.05	0.05	0.12	0.1	0.05	0.09	0.07	0.19	0.11	0.11	0.16	0.12	0.21	0.00807297
chr16:31013379:31013820:-@chr16:31012143|31012243:31012134:-	A3SS	0.33	0.05	0.05	0.05	0.05	0.17	0.15	0.12	0.4	0.31	0.27	0.39	0.2	0.17	0.26	0.18	0.0081204
chr19:12651975:12652149:-@chr19:12651736|12651844:12651615:-	A3SS	0.65	0.84	0.84	0.83	0.89	0.9	0.84	0.84	0.77	0.59	0.79	0.71	0.8	0.74	0.83	0.52	0.0081204
chr19:864087:864245:-@chr19:853067|853434:852976:-	A3SS	0.63	0.63	0.63	0.69	0.7	0.54	0.61	0.64	0.51	0.59	0.63	0.5	0.58	0.58	0	0.53	0.0081204
chr12:54497960:54498163:+@chr12:54499050|54499142:54499224:+	A3SS	0	0.65	0.68	0.79	0.67	0.62	0.73	0.75	0.58	0	0	0	0	0	0.65	0.61	0.0081944
chr19:41512995:41513260:-@chr19:41504964|41504967:41504872:-	A3SS	0.63	0.54	0.52	0.56	0	0.47	0.48	0.57	0.44	0.45	0	0	0	0	0	0.48	0.0081944
chr2:9469849:9470297:-@chr2:9465781|9465785:9465693:-	A3SS	0	0	0	0	0	0	0.43	0.5	0.51	0.41	0.45	0.56	0.4	0.61	0.39	0.51	0.0081944
chr9:32483759:32483940:-@chr9:32482521|32482536:32482389:-	A3SS	0	0	0	0	0	0	0.35	0.53	0.45	0.43	0.38	0.56	0.39	0.36	0.45	0.52	0.0081944
chr10:38423865:38424158:+@chr10:38424292|38424472:38424563:+	A3SS	0.6	0.27	0.53	0.74	0.24	0.7	0.59	0.32	0	0	0	0.42	0	0	0.55	0	0.00824417
chr13:110094733:110095029:-@chr13:110092869|110094530:110092663:-	A3SS	0.95	0.93	0.9	0.85	0.93	0.9	0.87	0.84	0.74	0.83	0.84	0.88	0.81	0.88	0.83	0.83	0.00826356
chr7:97337026:97337061:-@chr7:97336335|97336353:97336156:-	A3SS	0.87	0.88	0.93	0.87	0.93	0.94	0.69	0.86	0.81	0.86	0.68	0.71	0.86	0.64	0.71	0.69	0.00826356
chr17:71412485:71413089:-@chr17:71412349|71412395:71412216:-	A3SS	0.77	0	0.97	0.9	0.97	0.95	0.92	0.94	0	0	0.94	0	0	0	0	0	0.00827554
chr16:21536687:21536896:+@chr16:21543753|21543755:21543937:+	A3SS	0	0.39	0	0.45	0.44	0.42	0	0.42	0.49	0.41	0.5	0.48	0.52	0.43	0.45	0.49	0.00831156
chr9:139625306:139627279:+@chr9:139627696|139627733:139627783:+	A3SS	0.16	0.38	0.23	0.38	0.24	0.36	0.21	0.24	0.48	0.45	0.39	0.38	0.36	0.27	0.53	0.48	0.00831156
chr10:38690913:38691272:+@chr10:38692435|38692456:38692544:+	A3SS	0.47	0	0	0	0	0	0	0	0.47	0.36	0.49	0.44	0	0.5	0.48	0.33	0.00832992
chr17:43482968:43483989:+@chr17:43488747|43488780:43488959:+	A3SS	0.1	0.13	0.12	0.18	0.15	0.09	0.12	0.13	0.18	0.28	0.28	0.19	0.11	0.38	0.5	0.38	0.00840799
chr19:1384738:1384826:+@chr19:1385736|1385739:1386680:+	A3SS	0.87	0.88	0.94	0.86	0.94	0.94	0.91	0.89	0.9	0.62	0.83	0.77	0.88	0.82	0.6	0.74	0.00840799
chr7:5536681:5536785:-@chr7:5534876|5535557:5534438:-	A3SS	0.79	0.48	0.46	0.5	0.46	0.44	0.47	0.46	0.69	0.73	0.7	0.67	0.74	0.79	0.83	0.76	0.00840799
chr22:37464124:37464216:-@chr22:37462024|37462331:37460909:-	A3SS	0.94	0.97	0.98	0.97	0.97	0.98	0.97	0.96	0.96	0.91	0.96	0.96	0.96	0.87	0.95	0.93	0.00844479
chr8:61927942:61928613:+@chr8:61929476|61929479:61929636:+	A3SS	0.51	0.39	0.41	0.19	0.42	0.4	0.33	0.37	0.44	0.42	0.51	0.53	0.46	0.53	0.57	0.41	0.00845642
chr13:113192983:113193269:-@chr13:113186372|113186512:113186156:-	A3SS	0.91	0.86	0.85	0.88	0.91	0.88	0.67	0.79	0.56	0.75	0.78	0.62	0.67	0.77	0.84	0.74	0.00850499
chr16:3055357:3055828:+@chr16:3057379|3057445:3057615:+	A3SS	0.53	0.91	0.89	0.91	0.95	0.83	0.89	0.88	0.57	0.8	0.65	0.42	0.71	0.53	0.86	0.45	0.00850499
chr19:51912048:51912224:-@chr19:51911317|51911632:51911228:-	A3SS	0.69	0.71	0.82	0.72	0.67	0.68	0.72	0.75	0.71	0.6	0.7	0.64	0.61	0.61	0.57	0.58	0.00850499
chr5:178977752:178979658:-@chr5:178977658|178977667:178977596:-	A3SS	0.3	0.29	0.32	0.23	0.41	0.31	0.27	0.31	0.25	0.22	0.22	0.26	0.3	0.2	0.21	0.24	0.00850499
chr10:70609979:70610324:+@chr10:70615701|70615749:70615826:+	A3SS	0.28	0.16	0.13	0.1	0.12	0.07	0.25	0.1	0.52	0.21	0.39	0.16	0.46	0.42	0.34	0.17	0.0085537
chr11:66123163:66124596:+@chr11:66129201|66129386:66129463:+	A3SS	0.16	0.07	0.09	0.1	0.22	0.06	0.16	0.11	0.18	0.2	0.27	0.24	0.17	0.22	0.13	0.3	0.0085537
chr17:23949655:23949780:-@chr17:23943622|23944211:23943127:-	A3SS	0.72	0.75	0.59	0.76	0.5	0.68	0.79	0.87	0.93	0.85	0.93	0.81	0.76	0.86	0.84	0.96	0.0085537
chr1:116737676:116737868:+@chr1:116739255|116739279:116739430:+	A3SS	0.65	0.89	0.75	0.75	0.77	0.69	0.72	0.63	0.66	0.51	0.37	0.59	0.69	0.53	0.46	0.67	0.0085537
chrX:118647309:118647499:-@chrX:118634551|118634733:118633715:-	A3SS	0.89	0.81	0.8	0.94	0.64	0.87	0.87	0.85	0.68	0.24	0.74	0.48	0.8	0.47	0.83	0.27	0.0085537
chr2:48661228:48663206:+@chr2:48672296|48672388:48672498:+	A3SS	0.81	0.87	0.94	0.89	0.79	0.18	0.53	0.55	0.22	0.42	0.26	0.34	0.11	0.35	0.18	0.33	0.00860255
chr8:49036244:49036793:+@chr8:49037166|49037191:49037329:+	A3SS	0.51	0.65	0.59	0.74	0.46	0.83	0.71	0.87	0.56	0.42	0.46	0.33	0.45	0	0.67	0.43	0.00860255
chr22:38045546:38045616:-@chr22:38044517|38044543:38044351:-	A3SS	0	0.99	0.99	0.99	0.99	0.99	0.99	0.99	0.96	0.97	0.97	0.97	0.97	0.96	0.96	0.97	0.00860452
chr11:124131647:124132643:-@chr11:124131436|124131468:124131313:-	A3SS	0.52	0.36	0.37	0.76	0.78	0.8	0.67	0.76	0	0.58	0.45	0	0	0.5	0	0	0.00895704
chr22:17510051:17510407:-@chr22:17507537|17507540:17507368:-	A3SS	0.54	0.53	0.37	0.51	0.43	0.45	0.55	0.69	0	0.5	0	0.47	0.38	0	0	0	0.0090091
chr12:47811348:47811571:-@chr12:47810324|47810452:47810169:-	A3SS	0	0.7	0.72	0.71	0.7	0	0.63	0.63	0	0	0	0	0	0.62	0	0	0.00909317
chr11:46359840:46360259:+@chr11:46360713|46360793:46360874:+	A3SS	0.52	0.65	0	0.51	0.44	0.48	0	0.51	0	0.39	0	0	0	0	0	0	0.00915538
chr17:35464140:35464520:-@chr17:35463458|35463547:35463248:-	A3SS	0.84	0	0.79	0.7	0.84	0.77	0.71	0	0	0	0	0.34	0	0	0	0	0.00915538
chr17:39782561:39783234:+@chr17:39783336|39783356:39783471:+	A3SS	0.44	0.51	0	0.56	0	0.48	0.6	0.51	0	0	0	0	0	0	0.43	0	0.00915538
chr1:120055883:120056306:+@chr1:120065402|120065413:120065467:+	A3SS	0	0	0.56	0.69	0.56	0.44	0.39	0.54	0	0	0	0	0	0.37	0	0	0.00915538
chr1:152206674:152207264:+@chr1:152207622|152207625:152207799:+	A3SS	0.53	0	0.53	0.63	0	0.59	0.49	0.5	0	0	0	0.48	0	0	0	0	0.00915538
chr3:49130384:49130557:-@chr3:49130222|49130267:49130094:-	A3SS	0	0.6	0.6	0.5	0.72	0.58	0	0.67	0.46	0	0	0	0	0	0	0	0.00915538
chr10:11396108:11396227:+@chr10:11403158|11403176:11403355:+	A3SS	0	0	0.5	0.74	0.59	0.52	0.67	0.61	0	0	0	0	0.43	0	0	0	0.0092178
chr11:113113504:113113635:-@chr11:113112705|113112754:113112552:-	A3SS	0.62	0	0	0	0	0	0	0	0.69	0	0.66	0.68	0.7	0.73	0.63	0	0.0092178
chr12:12182526:12182735:-@chr12:12179496|12179501:12179376:-	A3SS	0	0	0	0	0	0	0	0.39	0.63	0	0.54	0.52	0.44	0.47	0.4	0	0.0092178
chr16:30681100:30681182:+@chr16:30681297|30681357:30681499:+	A3SS	0	0	0.75	0.58	0.62	0.57	0.59	0.61	0	0	0.51	0	0	0	0	0	0.0092178
chr1:10382118:10382348:+@chr1:10383020|10383037:10383216:+	A3SS	0	0.87	0.74	0.83	0.9	0.71	0.66	0	0.54	0	0	0	0	0	0	0	0.0092178
chr1:46498954:46499274:+@chr1:46499520|46499523:46499644:+	A3SS	0.55	0	0.41	0	0.48	0.57	0.47	0.45	0	0	0	0.39	0	0	0	0	0.0092178
chr6:43358443:43360028:+@chr6:43360696|43360699:43363975:+	A3SS	0.47	0	0.48	0.54	0	0.44	0.5	0.59	0	0	0	0.39	0	0	0	0	0.0092178
chr1:7778:7924:-@chr1:7231|7605:7096:-	A3SS	0.75	0.81	0.78	0.81	0.81	0.72	0.84	0.71	0	0	0	0.66	0.76	0.78	0.71	0	0.00921884
chr22:44096916:44096971:+@chr22:44097717|44097720:44097972:+	A3SS	0.9	0.94	0.96	0.94	0.95	0.94	0.95	0.91	0.9	0.8	0.88	0.81	0.83	0.94	0.91	0.91	0.00921884
chr11:65525957:65526677:-@chr11:65524453|65524528:65524350:-	A3SS	0.09	0.14	0.21	0.29	0.07	0.14	0.25	0.11	0.29	0.25	0.23	0.51	0.25	0.34	0.25	0.65	0.00943098
chr3:102777985:102778328:+@chr3:102781324|102781376:102781538:+	A3SS	0	0.01	0.01	0.01	0	0.01	0.02	0.01	0.02	0.03	0.01	0.03	0.01	0.02	0.03	0.05	0.00945522
chr16:87452528:87452698:+@chr16:87453254|87453482:87453659:+	A3SS	0.89	0.81	0.77	0.85	0.51	0.69	0.7	0.67	0	0	0.71	0.66	0.65	0.65	0	0	0.00948439
chr10:134947376:134948707:-@chr10:134946678|134946715:134946572:-	A3SS	0.43	0.52	0.49	0.37	0.36	0.54	0.5	0.46	0	0	0.31	0	0.48	0.34	0.45	0	0.00953795
chr8:102034254:102034671:-@chr8:102033532|102033712:102033333:-	A3SS	0.96	0.96	0.98	0.9	0.96	0.69	0.96	0.91	0.86	0.44	0.82	0.92	0.55	0.67	0.78	0.85	0.00953795
chr10:127398074:127398474:+@chr10:127399763|127399842:127399971:+	A3SS	0.45	0.61	0.66	0.74	0.72	0.45	0.58	0.59	0	0	0.55	0	0.66	0	0	0	0.00954175
chr11:62135473:62136429:-@chr11:62135392|62135395:62135135:-	A3SS	0.74	0.49	0.54	0.83	0.48	0.26	0.59	0.28	0	0	0.52	0	0.49	0	0	0	0.00959773
chr15:73436000:73436352:-@chr15:73435774|73435843:73435695:-	A3SS	0.48	0.48	0.46	0.31	0	0.49	0.33	0.43	0.41	0.3	0	0	0	0.13	0	0	0.00959773
chr17:78210745:78210924:-@chr17:78209727|78209878:78209656:-	A3SS	0.77	0.78	0.82	0.85	0.77	0.69	0	0.61	0.7	0	0.54	0	0.49	0	0	0	0.00959773
chr10:94697267:94698116:+@chr10:94702010|94702013:94702119:+	A3SS	0	0	0	0	0	0	0	0.61	0.43	0.53	0.55	0.53	0.43	0.55	0.43	0.54	0.00963014
chr16:86300372:86301983:-@chr16:86299573|86299655:86299457:-	A3SS	0.14	0.2	0.1	0.26	0.16	0.14	0.16	0.14	0.17	0.34	0.29	0.24	0.21	0.61	0.16	0.48	0.00964552
chr22:36575434:36576016:+@chr22:36577236|36577244:36577443:+	A3SS	0.57	0.52	0.59	0.67	0.77	0.94	0.82	0.91	0.9	0.94	0.95	0.95	0.76	0.95	0.94	0.97	0.00964552
chr6:109874032:109874668:-@chr6:109873758|109873771:109873667:-	A3SS	0.42	0.42	0.44	0.39	0.44	0.39	0.36	0.52	0.47	0.53	0.53	0.5	0.5	0.5	0.66	0.43	0.00964552
chr4:113786956:113787560:+@chr4:113787639|113787658:113787732:+	A3SS	0	0	0	0	0	0	0	0.59	0.49	0.41	0.46	0.46	0.41	0.44	0.46	0.42	0.0096888
chr2:201463491:201463553:+@chr2:201464886|201464937:201465347:+	A3SS	0.96	0.96	0.97	0.97	0.98	0.95	0.9	0.94	0.93	0.89	0.83	0.93	0.85	0.92	0.88	0.96	0.00975367
chr3:50362366:50363501:-@chr3:50361929|50362263:50361821:-	A3SS	0.97	0.97	0.97	0.97	0.97	0.98	0.92	0.98	0.93	0.93	0.96	0.94	0.94	0.93	0.93	0.92	0.00976665
chr1:158156744:158156995:-@chr1:158156207|158156249:158156075:-	A3SS	0.28	0.99	0.99	0.99	0.99	0.99	0.99	0.99	0.93	0.94	0.95	0.95	0.93	0.94	0.91	0.92	0.00980665
chr11:95172044:95172200:+@chr11:95185716|95185744:95185923:+	A3SS	0	0.78	0	0	0.67	0.69	0.7	0.77	0.86	0.59	0.9	0.9	0.85	0.79	0.75	0.83	0.00980798
chr22:36575434:36576016:+@chr22:36577233|36577244:36577443:+	A3SS	0.61	0.75	0.48	0.75	0.8	0.93	0.86	0.95	0.94	0.93	0.97	0.95	0.84	0.94	0.96	0.97	0.00980798
chr3:185502019:185502140:+@chr3:185502276|185502329:185502553:+	A3SS	0.85	0.87	0.85	0.84	0.89	0.85	0.87	0.78	0.86	0.73	0.61	0.77	0.81	0.79	0.59	0.76	0.00980798
chr20:62047958:62048272:-@chr20:62047711|62047796:62047602:-	A3SS	0.29	0.53	0.65	0.29	0.78	0	0.37	0.42	0	0	0	0	0.49	0	0	0	0.00981556
chr14:103058856:103058949:-@chr14:103058566|103058595:103058391:-	A3SS	0	0	0.64	0.81	0.83	0.59	0	0.5	0.91	0.9	0.94	0.7	0.86	0.75	0.76	0.82	0.00986242
chr19:17308496:17309473:+@chr19:17309683|17309817:17310064:+	A3SS	0.93	0.52	0.87	0.93	0.94	0.84	0.87	0.9	0	0.79	0.83	0.86	0.81	0.79	0	0.82	0.00986242
chr19:55053618:55055405:+@chr19:55055635|55055683:55055809:+	A3SS	0.13	0.17	0.1	0.12	0.12	0.22	0.22	0.2	0.36	0.16	0.19	0.31	0.49	0.26	0.36	0.31	0.00986242
chr19:8279033:8279768:-@chr19:8276040|8276689:8275915:-	A3SS	0.93	0.82	0.88	0.87	0.94	0.91	0.68	0.78	0.79	0.1	0.68	0.83	0.71	0.5	0.68	0.22	0.00986242
chr5:179182091:179182659:+@chr5:179183464|179183466:179183693:+	A3SS	0.9	0.91	0.97	0.96	0.96	0.93	0.95	0.97	0.82	0.94	0.91	0.83	0.92	0.9	0.8	0.76	0.00986242
chr6:36447085:36447315:-@chr6:36444826|36444871:36444684:-	A3SS	0.5	0.44	0.33	0.35	0.26	0.44	0.5	0.48	0.6	0	0	0	0	0	0	0	0.00986583
chr12:46821361:46821431:+@chr12:46821790|46821964:46822116:+	A3SS	0.6	0	0.78	0.44	0.61	0.67	0.59	0.72	0	0	0	0	0	0.63	0	0	0.00987737
chr13:49163391:49163733:-@chr13:49141979|49141983:49141914:-	A3SS	0.62	0	0.59	0.56	0.37	0.52	0.54	0.39	0	0	0.55	0	0	0	0	0	0.00987737
chr3:42580019:42580182:-@chr3:42577788|42577792:42577613:-	A3SS	0	0.8	0.79	0.6	0.88	0.57	0.65	0.62	0	0	0	0	0	0	0	0.72	0.00987737
chr5:176452253:176452938:+@chr5:176453013|176453025:176453158:+	A3SS	0.59	0	0.57	0.36	0.63	0.43	0.49	0.48	0	0	0	0	0	0.55	0	0	0.00987737
chr9:35065959:35066025:-@chr9:35065726|35065751:35065462:-	A3SS	0	0.39	0.43	0.65	0.42	0.73	0.5	0.81	0	0.62	0	0	0	0	0	0	0.00987737
chr10:120086732:120086910:-@chr10:120085922|120085925:120085684:-	A3SS	0.8	0.49	0.88	0.88	0.87	0.81	0.83	0.85	0.61	0.74	0.7	0.79	0.59	0.79	0.43	0.74	0.00991702
chr10:99203546:99204546:+@chr10:99205386|99205461:99205530:+	A3SS	0.24	0.24	0.29	0.2	0.14	0.21	0.28	0.32	0.55	0.47	0.52	0.29	0.21	0.34	0.51	0.41	0.00991702
chr3:102775629:102775813:+@chr3:102781123|102781324:102781538:+	A3SS	0.97	0.94	0.95	0.95	0.96	0.93	0.93	0.85	0.88	0.9	0.91	0.87	0.83	0.89	0.91	0.86	0.00991702
chr4:156848838:156848896:+@chr4:156851147|156851284:156851853:+	A3SS	0.88	0.61	0.77	0.82	0.88	0.48	0.9	0.82	0.67	0.24	0.42	0.29	0.81	0.45	0.73	0.45	0.00991702
chr10:99150052:99150281:-@chr10:99146048|99146069:99145965:-	A3SS	0.26	0.34	0.37	0.35	0.31	0.32	0.35	0.24	0	0	0.42	0	0	0	0	0	0.00992519
chr13:25691594:25691804:-@chr13:25690725|25690740:25690648:-	A3SS	0	0	0	0	0	0	0	0.57	0.36	0.47	0.46	0.51	0.52	0.48	0.44	0.51	0.00992519
chr17:73634453:73634695:-@chr17:73634272|73634275:73634200:-	A3SS	0.33	0.53	0.45	0.45	0.42	0.38	0.34	0.41	0	0	0	0	0.57	0	0	0	0.00992519
chr22:49031327:49031941:-@chr22:49031055|49031079:49030983:-	A3SS	0.41	0.32	0.37	0.48	0.33	0.3	0.51	0.41	0	0	0	0	0	0.59	0	0	0.00992519
chr9:139006704:139007247:+@chr9:139007366|139007394:139007516:+	A3SS	0.47	0.44	0.27	0.27	0.23	0.37	0.32	0.43	0	0.51	0	0	0	0	0	0	0.00992519
chr12:48317193:48317874:+@chr12:48321958|48321979:48322074:+	A3SS	0.38	0.37	0.4	0.4	0.39	0.34	0.36	0.29	0.45	0.43	0.51	0.71	0.49	0.33	0.43	0.47	0.00997176
chr12:54838413:54838762:+@chr12:54839549|54839638:54839673:+	A3SS	0.23	0.1	0.24	0.11	0.07	0.24	0.14	0.12	0.31	0.33	0.19	0.37	0.39	0.29	0.29	0.13	0.00997176
chr14:105549133:105549456:-@chr14:105246081|105246107:105245741:-	A3SS	0.25	0.66	0.4	0.58	0.5	0.57	0.61	0.63	0.34	0.33	0.31	0.38	0.36	0.24	0.34	0.33	0.00997176
chr19:54188064:54188422:-@chr19:54186552|54186607:54186371:-	A3SS	0.19	0.21	0.07	0.45	0.14	0.14	0.2	0.18	0.32	0.29	0.34	0.29	0.42	0.44	0.47	0.33	0.00997176
chr1:37712706:37712817:+@chr1:37713647|37713650:37714127:+	A3SS	0.7	0.88	0.96	0.93	0.96	0.94	0.91	0.77	0.89	0.61	0.49	0.82	0.58	0.49	0.67	0.8	0.00997176
chr22:48573686:48573946:-@chr22:48567146|48567174:48567042:-	A3SS	0.33	0.29	0.26	0.23	0.28	0.28	0.45	0.33	0.56	0.57	0.3	0.39	0.48	0.36	0.43	0.44	0.00997176
chr4:419559:419668:-@chr4:410762|410908:409604:-	A3SS	0.07	0.07	0.14	0.09	0.19	0.2	0.23	0.8	0.59	0.66	0.33	0.76	0.84	0.65	0.57	0.76	0.00997176
chr8:77778833:77781468:+@chr8:77782336|77782414:77782838:+	A3SS	0.67	0.8	0.75	0.38	0.71	0.5	0.79	0.68	0.41	0.54	0.41	0	0.59	0.45	0.28	0	0.00997176
chr10:101999995:102000459:-@chr10:101997615|101997639:101997518:-	A3SS	0	0	0	0	0	0	0.59	0	0.56	0.46	0.43	0.47	0.4	0.55	0.48	0.5	0.00998472
chr11:6297899:6298453:-@chr11:6297477|6297558:6297463:-	A3SS	0.15	0.07	0.06	0.1	0.28	0.09	0.05	0.08	0	0	0	0	0	0	0	0.43	0.00998472
chr15:63957154:63957347:+@chr15:63959068|63959117:63959143:+	A3SS	0	0	0	0	0.56	0	0	0	0.11	0.08	0.31	0.25	0.33	0.38	0.07	0.09	0.00998472
chr18:11876916:11877024:-@chr18:11876620|11876777:11876498:-	A3SS	0.65	0.66	0.6	0	0.69	0.4	0.59	0.53	0.54	0.48	0	0	0	0	0	0	0.00998472
chr22:49292877:49293035:-@chr22:49292330|49292399:49292077:-	A3SS	0.65	0.66	0.69	0.59	0.77	0.6	0.55	0.58	0	0	0	0	0	0.81	0	0	0.00998472
chr3:134854879:134855092:-@chr3:134854081|134854148:134853997:-	A3SS	0	0	0	0	0	0	0	0.41	0.13	0.19	0.31	0.14	0.16	0.24	0.32	0.26	0.00998472
chr8:67507248:67507364:+@chr8:67519156|67519383:67519537:+	A3SS	0	0	0	0	0	0	0	0.7	0.64	0.62	0.54	0.45	0.65	0.69	0.66	0.55	0.00998472
chr12:47866508:47866494|47866360:-@chr12:47864829:47866040:-	A5SS	0	0	0	0	0	0	0	0	0.01	0.01	0.01	0.01	0.01	0.01	0.01	0.01	0.000137586
chr19:54160839:54160985|54160901:+@chr19:54161350:54161947:+	A5SS	0	0	0	0	0	0	0	0	0.01	0.01	0.01	0.01	0.01	0.01	0.01	0.01	0.000137586
chr19:54160839:54160992|54160901:+@chr19:54161350:54161947:+	A5SS	0	0	0	0	0	0	0	0	0.01	0.01	0.01	0.01	0.01	0.01	0.01	0.01	0.000137586
chr11:11933157:11933287|11933268:+@chr11:11934124:11937449:+	A5SS	0.45	0.44	0.55	0.5	0.39	0.37	0.47	0.41	0.31	0.27	0.21	0.26	0.2	0.33	0.32	0.25	0.0001554
chr13:113250619:113250768|113250705:+@chr13:113251741:113252545:+	A5SS	0.07	0.08	0.05	0.17	0.1	0.16	0.14	0.18	0.27	0.23	0.21	0.31	0.26	0.25	0.4	0.38	0.0001554
chr6:10836859:10836946|10836939:+@chr6:10838834:10839348:+	A5SS	0.51	0.38	0.54	0.32	0.43	0.46	0.37	0.44	0.18	0.19	0.14	0.23	0.15	0.17	0.16	0.1	0.0001554
chr7:134268279:134269368|134268681:+@chr7:134270979:134271056:+	A5SS	0.1	0.16	0.11	0.17	0.03	0.05	0.24	0.3	0.41	0.55	0.36	0.31	0.52	0.48	0.54	0.46	0.0001554
chrX:53475789:53475661|53475647:-@chrX:53474929:53475267:-	A5SS	0.08	0.1	0.07	0.09	0.03	0.06	0.11	0.13	0.35	0.28	0.16	0.19	0.3	0.23	0.34	0.25	0.0001554
chrX:152423890:152424002|152423929:+@chrX:152424515:152424728:+	A5SS	0.01	0.01	0.01	0.01	0.02	0.02	0.01	0.01	0	0	0	0	0	0	0	0	0.000266959
chr14:101622468:101622307|101622303:-@chr14:101621388:101622214:-	A5SS	0.75	0.67	0.76	0.72	0.73	0.71	0.9	0.95	0.56	0.39	0.26	0.63	0.4	0.58	0.35	0.69	0.0003108
chr16:1952658:1952556|1952499:-@chr16:1952052:1952272:-	A5SS	0.55	0.58	0.5	0.35	0.61	0.71	0.83	0.87	0.27	0.19	0.23	0.28	0.32	0.24	0.4	0.15	0.0003108
chr5:180155481:180155465|180155262:-@chr5:180150147:180152703:-	A5SS	0.01	0.01	0.01	0.01	0.01	0.01	0.01	0.01	0.03	0.02	0.02	0.02	0.02	0.04	0.03	0.02	0.000321224
chr11:61489160:61489092|61489035:-@chr11:61488203:61488939:-	A5SS	0.01	0.01	0.01	0.01	0.01	0.01	0.01	0.01	0.02	0.03	0.02	0.03	0.02	0.03	0.02	0.03	0.000325103
chr1:45015873:45016052|45015996:+@chr1:45016259:45017001:+	A5SS	0.99	0.99	0.99	0.99	0.99	0.99	0.99	0.99	0.96	0.97	0.97	0.96	0.95	0.96	0.96	0.97	0.000349087
chr3:99718723:99718692|99718586:-@chr3:99716652:99718413:-	A5SS	0.07	0.07	0.07	0.08	0.08	0.08	0.08	0.04	0.02	0.02	0.02	0.02	0.02	0.02	0.02	0.02	0.000349087
chr6:34682659:34682310|34682306:-@chr6:34663035:34666355:-	A5SS	0.99	0.99	0.99	0.99	0.99	0.99	0.99	0.99	0.97	0.98	0.96	0.98	0.97	0.98	0.98	0.96	0.000357356
chrX:152423890:152424053|152424002:+@chrX:152424515:152424728:+	A5SS	0.03	0.02	0.03	0.02	0.06	0.06	0.02	0.02	0	0	0	0	0	0	0	0	0.000357356
chr1:45015873:45016048|45015996:+@chr1:45016259:45017001:+	A5SS	0.99	0.99	0.99	0.99	0.99	0.99	0.99	0.99	0.95	0.97	0.97	0.96	0.96	0.95	0.97	0.96	0.000370021
chr6:74284708:74284554|74284474:-@chr6:74282188:74284378:-	A5SS	1	1	1	1	1	1	1	1	0.99	0.99	0.98	0.97	0.97	0.98	0.97	0.98	0.000370021
chr11:61489160:61489092|61489031:-@chr11:61488203:61488939:-	A5SS	0	0.01	0.01	0.01	0.01	0.01	0.01	0.01	0.02	0.02	0.02	0.02	0.02	0.03	0.03	0.02	0.000374312
chr1:154374903:154375172|154375022:+@chr1:154375495:154376502:+	A5SS	0.99	0.99	0.99	0.99	0.99	0.99	0.99	0.99	0.96	0.98	0.98	0.96	0.91	0.98	0.94	0.95	0.0003874
chr2:201702697:201703114|201702975:+@chr2:201705997:201706102:+	A5SS	0.98	0.98	0.98	0.98	0.98	0.98	0.98	0.98	0.95	0.96	0.94	0.97	0.96	0.94	0.92	0.94	0.0003874
chr9:5044563:5044884|5044789:+@chr9:5045669:5045788:+	A5SS	0	0	0	0	0	0	0	0	0.97	0.98	0.97	0.93	0.96	0.96	0.95	0.97	0.0003874
chr11:105350247:105350494|105350381:+@chr11:105355512:105358029:+	A5SS	0	0	0	0	0	0	0	0	0.52	0.7	0.5	0.62	0.28	0.62	0.46	0.62	0.000391834
chr12:104284525:104284608|104284604:+@chr12:104285380:104285850:+	A5SS	0	0	0	0	0	0	0	0	0.48	0.66	0.48	0.55	0.42	0.52	0.48	0.59	0.000391834
chr2:170085617:170085767|170085763:+@chr2:170090341:170091018:+	A5SS	0	0	0	0	0	0	0	0	0.51	0.4	0.5	0.44	0.44	0.62	0.46	0.44	0.000391834
chr3:25623870:25623666|25623662:-@chr3:25622538:25622617:-	A5SS	0	0	0	0	0	0	0	0	0.49	0.36	0.42	0.59	0.55	0.49	0.4	0.49	0.000391834
chr4:8652080:8652213|8652209:+@chr4:8653750:8654124:+	A5SS	0.46	0.48	0.46	0.33	0.46	0.59	0.49	0.4	0	0	0	0	0	0	0	0	0.000391834
chr19:20920946:20921035|20920986:+@chr19:20923390:20925351:+	A5SS	0	0	0	0	0	0	0	0	0.52	0.32	0.45	0.52	0.45	0.31	0.25	0.31	0.000396305
chr1:143012893:143012707|143012547:-@chr1:143011825:143012112:-	A5SS	0.88	0.8	0.88	0.84	0.77	0.75	0.8	0.77	0	0	0	0	0	0	0	0	0.000396305
chrX:153417454:153417363|153417346:-@chrX:153416577:153416794:-	A5SS	0.28	0.19	0.13	0.31	0.29	0.19	0.29	0.31	0	0	0	0	0	0	0	0	0.000396305
chr10:75342048:75341964|75341959:-@chr10:75339740:75341859:-	A5SS	0.52	0.67	0.59	0.5	0.59	0.55	0.52	0.63	0	0	0	0	0	0	0	0	0.000400811
chr14:74458941:74458797|74458434:-@chr14:74457733:74458017:-	A5SS	0.84	0.85	0.66	0.75	0.75	0.66	0.72	0.74	0	0	0	0	0	0	0	0	0.000400811
chr16:625775:625613|625519:-@chr16:625061:625341:-	A5SS	0.78	0.76	0.67	0.51	0.67	0.43	0.76	0.49	0	0	0	0	0	0	0	0	0.000400811
chr16:65819899:65820061|65820035:+@chr16:65820201:65820682:+	A5SS	0.36	0.47	0.25	0.38	0.58	0.36	0.25	0.6	0	0	0	0	0	0	0	0	0.000400811
chr17:39754661:39754590|39754582:-@chr17:39753544:39754452:-	A5SS	0.45	0.57	0.45	0.57	0.41	0.4	0.38	0.54	0	0	0	0	0	0	0	0	0.000400811
chr17:71286639:71286559|71286486:-@chr17:71284105:71286399:-	A5SS	0.06	0.03	0.03	0.05	0.04	0.08	0.02	0.05	0.01	0.01	0.01	0.01	0.01	0.01	0.01	0.01	0.000400811
chr18:215403:215337|215089:-@chr18:214924:214994:-	A5SS	0	0	0	0	0	0	0	0	0.3	0.46	0.46	0.43	0.4	0.48	0.45	0.45	0.000400811
chr20:49842298:49841279|49839968:-@chr20:49838807:49839087:-	A5SS	0.97	0.89	0.91	0.86	0.89	0.91	0.74	0.79	0	0	0	0	0	0	0	0	0.000400811
chr2:241182633:241182802|241182799:+@chr2:241183114:241183394:+	A5SS	0.42	0.54	0.38	0.49	0.49	0.54	0.44	0.53	0	0	0	0	0	0	0	0	0.000400811
chr2:73813335:73813219|73813215:-@chr2:73811822:73812920:-	A5SS	0	0	0	0	0	0	0	0	0.53	0.44	0.48	0.44	0.52	0.39	0.51	0.48	0.000400811
chr5:85950926:85951072|85951015:+@chr5:85952241:85952535:+	A5SS	0	0	0	0	0	0	0	0	0.32	0.15	0.28	0.2	0.32	0.14	0.2	0.09	0.000400811
chr6:74285054:74284798|74284474:-@chr6:74282188:74284378:-	A5SS	1	1	1	1	1	1	1	1	0.53	0.54	0.48	0.42	0.53	0.47	0.48	0.49	0.000400811
chr10:97647426:97647305|97647275:-@chr10:97625986:97626407:-	A5SS	0	0	0	0	0	0	0	0	0.36	0.47	0.4	0.41	0.28	0.28	0.46	0.48	0.000405354
chr11:47388214:47388526|47388522:+@chr11:47390053:47390594:+	A5SS	0.45	0.44	0.57	0.78	0.57	0.68	0.76	0.64	0	0	0	0	0	0	0	0	0.000405354
chr11:489185:489015|488993:-@chr11:488763:488933:-	A5SS	0.82	0.73	0.87	0.87	0.92	0.9	0.89	0.64	0	0	0	0	0	0	0	0	0.000405354
chr15:33453101:33453014|33453010:-@chr15:33450373:33451696:-	A5SS	0	0	0	0	0	0	0	0	0.53	0.61	0.6	0.5	0.5	0.57	0.47	0.52	0.000405354
chr15:38250030:38250174|38250064:+@chr15:38255970:38256166:+	A5SS	0	0	0	0	0	0	0	0	0.22	0.23	0.35	0.16	0.31	0.23	0.03	0.08	0.000405354
chr15:38250030:38250178|38250064:+@chr15:38255970:38256166:+	A5SS	0	0	0	0	0	0	0	0	0.12	0.38	0.28	0.22	0.5	0.23	0.05	0.05	0.000405354
chr15:38250030:38250178|38250174:+@chr15:38255970:38256166:+	A5SS	0	0	0	0	0	0	0	0	0.53	0.4	0.61	0.41	0.4	0.47	0.49	0.43	0.000405354
chr15:39921683:39922713|39922081:+@chr15:39923166:39923301:+	A5SS	0.75	0.76	0.72	0.91	0.74	0.59	0.72	0.71	0	0	0	0	0	0	0	0	0.000405354
chr16:1776759:1776963|1776957:+@chr16:1777679:1777833:+	A5SS	0.53	0.54	0.53	0.65	0.41	0.64	0.55	0.46	0	0	0	0	0	0	0	0	0.000405354
chr16:2967033:2966666|2966662:-@chr16:2965321:2965814:-	A5SS	0.89	0.88	0.95	0.87	0.96	0.85	0.73	0.95	0	0	0	0	0	0	0	0	0.000405354
chr16:65819899:65820039|65820035:+@chr16:65820201:65820682:+	A5SS	0.49	0.45	0.29	0.4	0.41	0.41	0.59	0.53	0	0	0	0	0	0	0	0	0.000405354
chr16:65819899:65820061|65820039:+@chr16:65820201:65820682:+	A5SS	0.32	0.4	0.32	0.37	0.45	0.48	0.58	0.56	0	0	0	0	0	0	0	0	0.000405354
chr17:38963075:38963016|38963001:-@chr17:38961932:38962846:-	A5SS	0.52	0.35	0.45	0.4	0.41	0.4	0.55	0.39	0	0	0	0	0	0	0	0	0.000405354
chr17:39754661:39754594|39754582:-@chr17:39753544:39754452:-	A5SS	0.52	0.43	0.42	0.38	0.4	0.45	0.43	0.49	0	0	0	0	0	0	0	0	0.000405354
chr17:39754661:39754594|39754590:-@chr17:39753544:39754452:-	A5SS	0.45	0.37	0.41	0.54	0.37	0.48	0.52	0.43	0	0	0	0	0	0	0	0	0.000405354
chr17:7237552:7237510|7237187:-@chr17:7236834:7236995:-	A5SS	0.6	0.6	0.41	0.57	0.56	0.55	0.61	0.64	0	0	0	0	0	0	0	0	0.000405354
chr17:77612126:77612037|77612026:-@chr17:77611113:77611948:-	A5SS	0.35	0.44	0.5	0.56	0.38	0.58	0.59	0.5	0	0	0	0	0	0	0	0	0.000405354
chr17:77612126:77612037|77612030:-@chr17:77611113:77611948:-	A5SS	0.4	0.37	0.41	0.36	0.44	0.43	0.41	0.52	0	0	0	0	0	0	0	0	0.000405354
chr18:12419349:12419435|12419432:+@chr18:12421149:12422237:+	A5SS	0.43	0.42	0.54	0.55	0.47	0.36	0.57	0.54	0	0	0	0	0	0	0	0	0.000405354
chr19:53811271:53811148|53811144:-@chr19:53810400:53811015:-	A5SS	0.62	0.49	0.47	0.56	0.45	0.61	0.47	0.42	0	0	0	0	0	0	0	0	0.000405354
chr1:114914216:114914136|114914132:-@chr1:114911539:114912400:-	A5SS	0	0	0	0	0	0	0	0	0.51	0.3	0.4	0.57	0.52	0.56	0.56	0.48	0.000405354
chr1:114914216:114914142|114914136:-@chr1:114911539:114912400:-	A5SS	0	0	0	0	0	0	0	0	0.44	0.42	0.59	0.43	0.39	0.31	0.35	0.44	0.000405354
chr1:151629657:151629495|151629478:-@chr1:151629117:151629343:-	A5SS	0.06	0.38	0.22	0.16	0.12	0.23	0.24	0.24	0	0	0	0	0	0	0	0	0.000405354
chr1:201417036:201416951|201416913:-@chr1:201414682:201415628:-	A5SS	0.38	0.31	0.39	0.23	0.29	0.07	0.1	0.31	0	0	0	0	0	0	0	0	0.000405354
chr1:39102973:39102896|39102891:-@chr1:39095138:39095341:-	A5SS	0	0	0	0	0	0	0	0	0.5	0.53	0.43	0.44	0.41	0.51	0.47	0.51	0.000405354
chr20:54479063:54479404|54479214:+@chr20:54480077:54480132:+	A5SS	0.62	0.65	0.46	0.47	0.54	0.41	0.54	0.36	0	0	0	0	0	0	0	0	0.000405354
chr22:22451374:22451651|22451603:+@chr22:22452546:22452689:+	A5SS	0.11	0.09	0.06	0.37	0.46	0.5	0.11	0.19	0	0	0	0	0	0	0	0	0.000405354
chr3:40327965:40328070|40328066:+@chr3:40328465:40328919:+	A5SS	0	0	0	0	0	0	0	0	0.44	0.51	0.54	0.43	0.47	0.47	0.39	0.49	0.000405354
chr4:8652080:8652209|8652112:+@chr4:8653750:8654124:+	A5SS	0.14	0.04	0.07	0.05	0.3	0.15	0.32	0.05	0	0	0	0	0	0	0	0	0.000405354
chr5:89731122:89731045|89730931:-@chr5:89728066:89728137:-	A5SS	0	0	0	0	0	0	0	0	0.52	0.47	0.54	0.56	0.56	0.55	0.53	0.49	0.000405354
chr7:1482819:1482732|1482728:-@chr7:1482391:1482617:-	A5SS	0.62	0.5	0.56	0.45	0.49	0.54	0.61	0.45	0	0	0	0	0	0	0	0	0.000405354
chr8:109284522:109284395|109284388:-@chr8:109282621:109283328:-	A5SS	0	0	0	0	0	0	0	0	0.57	0.46	0.49	0.58	0.56	0.52	0.51	0.49	0.000405354
chr8:145457267:145457160|145457156:-@chr8:145456588:145457081:-	A5SS	0.54	0.56	0.45	0.37	0.42	0.56	0.69	0.39	0	0	0	0	0	0	0	0	0.000405354
chr8:145457267:145457166|145457156:-@chr8:145456588:145457081:-	A5SS	0.4	0.56	0.31	0.53	0.64	0.49	0.64	0.52	0	0	0	0	0	0	0	0	0.000405354
chr9:112046944:112046879|112046875:-@chr9:112045911:112046320:-	A5SS	0	0	0	0	0	0	0	0	0.4	0.25	0.51	0.56	0.52	0.41	0.33	0.4	0.000405354
chr10:59797689:59797786|59797782:+@chr10:59798486:59800519:+	A5SS	0	0	0	0	0	0	0	0	0.42	0.3	0.47	0.53	0.48	0.46	0.33	0.61	0.000409933
chr11:14472849:14472695|14472654:-@chr11:14472332:14472561:-	A5SS	0	0	0	0	0	0	0	0	0.26	0.18	0.38	0.24	0.33	0.43	0.39	0.28	0.000409933
chr11:46357329:46357366|46357362:+@chr11:46357595:46358130:+	A5SS	0.62	0.63	0.57	0.56	0.54	0.48	0.53	0.64	0	0	0	0	0	0	0	0	0.000409933
chr11:63884211:63884433|63884429:+@chr11:63884525:63885042:+	A5SS	0.49	0.72	0.63	0.82	0.75	0.55	0.57	0.67	0	0	0	0	0	0	0	0	0.000409933
chr11:75185851:75186029|75186025:+@chr11:75186920:75187122:+	A5SS	0.72	0.65	0.76	0.46	0.83	0.68	0.48	0.79	0	0	0	0	0	0	0	0	0.000409933
chr12:100644203:100644406|100644313:+@chr12:100646810:100647285:+	A5SS	0	0	0	0	0	0	0	0	0.85	0.78	0.82	0.52	0.29	0.91	0.7	0.42	0.000409933
chr12:44641907:44641750|44641746:-@chr12:44640236:44641372:-	A5SS	0	0	0	0	0	0	0	0	0.55	0.63	0.56	0.62	0.48	0.58	0.51	0.5	0.000409933
chr12:55912261:55912625|55912342:+@chr12:55912754:55913712:+	A5SS	0.6	0.61	0.22	0.7	0.8	0.52	0.36	0.37	0	0	0	0	0	0	0	0	0.000409933
chr12:55912503:55912629|55912625:+@chr12:55912754:55913712:+	A5SS	0.44	0.54	0.48	0.53	0.5	0.35	0.42	0.51	0	0	0	0	0	0	0	0	0.000409933
chr14:55209101:55209176|55209172:+@chr14:55209400:55210775:+	A5SS	0	0	0	0	0	0	0	0	0.44	0.58	0.45	0.63	0.47	0.53	0.43	0.54	0.000409933
chr15:39921683:39922081|39921766:+@chr15:39923166:39923301:+	A5SS	0.73	0.63	0.48	0.64	0.36	0.67	0.66	0.57	0	0	0	0	0	0	0	0	0.000409933
chr15:39921683:39922713|39921766:+@chr15:39923166:39923301:+	A5SS	0.63	0.52	0.62	0.65	0.48	0.53	0.58	0.45	0	0	0	0	0	0	0	0	0.000409933
chr15:47711648:47711795|47711791:+@chr15:47714025:47714283:+	A5SS	0	0	0	0	0	0	0	0	0.32	0.42	0.49	0.39	0.44	0.56	0.4	0.51	0.000409933
chr16:80755300:80755221|80755188:-@chr16:80741948:80742620:-	A5SS	0	0	0	0	0	0	0	0	0.54	0.44	0.42	0.33	0.5	0.35	0.41	0.61	0.000409933
chr17:77612126:77612030|77612026:-@chr17:77611113:77611948:-	A5SS	0.44	0.5	0.38	0.53	0.47	0.4	0.35	0.64	0	0	0	0	0	0	0	0	0.000409933
chr19:12920311:12920370|12920366:+@chr19:12920500:12920973:+	A5SS	0.51	0.42	0.62	0.43	0.48	0.36	0.39	0.47	0	0	0	0	0	0	0	0	0.000409933
chr19:56053527:56053667|56053663:+@chr19:56055040:56055837:+	A5SS	0	0	0	0	0	0	0	0	0.57	0.38	0.46	0.43	0.53	0.42	0.54	0.62	0.000409933
chr1:114914216:114914142|114914132:-@chr1:114911539:114912400:-	A5SS	0	0	0	0	0	0	0	0	0.42	0.43	0.28	0.55	0.27	0.41	0.58	0.52	0.000409933
chr1:202437562:202437384|202437380:-@chr1:202433909:202435009:-	A5SS	0.48	0.49	0.73	0.66	0.71	0.53	0.4	0.45	0	0	0	0	0	0	0	0	0.000409933
chr1:63609030:63609546|63609318:+@chr1:63634772:63634856:+	A5SS	0	0	0	0	0	0	0	0	0.52	0.6	0.44	0.65	0.49	0.4	0.11	0.66	0.000409933
chr20:33611545:33611344|33611304:-@chr20:33610525:33610808:-	A5SS	0.39	0.52	0.3	0.26	0.5	0.21	0.37	0.46	0	0	0	0	0	0	0	0	0.000409933
chr21:45146076:45145916|45145835:-@chr21:45144663:45144818:-	A5SS	0.8	0.71	0.61	0.56	0.58	0.65	0.77	0.53	0	0	0	0	0	0	0	0	0.000409933
chr22:22451374:22451603|22451555:+@chr22:22452546:22452689:+	A5SS	0.89	0.95	0.93	0.78	0.76	0.5	0.88	0.82	0	0	0	0	0	0	0	0	0.000409933
chr22:22451374:22451651|22451555:+@chr22:22452546:22452689:+	A5SS	0.84	0.95	0.91	0.75	0.74	0.49	0.89	0.79	0	0	0	0	0	0	0	0	0.000409933
chr2:10048275:10048352|10048326:+@chr2:10049586:10050326:+	A5SS	0.58	0.38	0.54	0.44	0.59	0.46	0.45	0.28	0	0	0	0	0	0	0	0	0.000409933
chr2:202051055:202051163|202051159:+@chr2:202051325:202051569:+	A5SS	0	0	0	0	0	0	0	0	0.46	0.32	0.54	0.48	0.56	0.59	0.52	0.39	0.000409933
chr2:218702282:218702333|218702313:+@chr2:218707745:218710220:+	A5SS	0.46	0.44	0.32	0.51	0.48	0.56	0.31	0.61	0	0	0	0	0	0	0	0	0.000409933
chr3:150376889:150376727|150376715:-@chr3:150372833:150374207:-	A5SS	0	0	0	0	0	0	0	0	0.44	0.56	0.53	0.45	0.62	0.66	0.3	0.58	0.000409933
chr3:166986793:166986627|166986625:-@chr3:166973298:166973988:-	A5SS	0	0	0	0	0	0	0	0	0.49	0.47	0.46	0.64	0.38	0.56	0.43	0.59	0.000409933
chr3:47866124:47866267|47866263:+@chr3:47866361:47866693:+	A5SS	0.53	0.48	0.49	0.25	0.6	0.43	0.46	0.44	0	0	0	0	0	0	0	0	0.000409933
chr3:49717421:49717623|49717619:+@chr3:49717971:49718502:+	A5SS	0.64	0.48	0.47	0.26	0.6	0.42	0.5	0.46	0	0	0	0	0	0	0	0	0.000409933
chr4:123474949:123475150|123475045:+@chr4:123476797:123476958:+	A5SS	0	0	0	0	0	0	0	0	0.34	0.8	0.53	0.52	0.77	0.59	0.7	0.6	0.000409933
chr4:8652080:8652213|8652112:+@chr4:8653750:8654124:+	A5SS	0.17	0.04	0.07	0.05	0.27	0.1	0.41	0.06	0	0	0	0	0	0	0	0	0.000409933
chr5:176875800:176875726|176875721:-@chr5:176875230:176875596:-	A5SS	0.46	0.59	0.35	0.48	0.43	0.47	0.5	0.53	0	0	0	0	0	0	0	0	0.000409933
chr5:85950926:85951069|85951015:+@chr5:85952241:85952535:+	A5SS	0	0	0	0	0	0	0	0	0.33	0.19	0.22	0.24	0.31	0.18	0.15	0.08	0.000409933
chr5:85950926:85951072|85951069:+@chr5:85952241:85952535:+	A5SS	0	0	0	0	0	0	0	0	0.62	0.43	0.42	0.52	0.46	0.4	0.48	0.44	0.000409933
chr6:123063906:123064068|123064010:+@chr6:123080631:123080807:+	A5SS	0	0	0	0	0	0	0	0	0.25	0.48	0.42	0.22	0.14	0.39	0.3	0.32	0.000409933
chr8:104501668:104501871|104501867:+@chr8:104502379:104502486:+	A5SS	0.72	0.67	0.45	0.66	0.73	0.38	0.5	0.6	0	0	0	0	0	0	0	0	0.000409933
chr8:144947241:144947134|144947132:-@chr8:144946643:144947025:-	A5SS	0.55	0.52	0.46	0.41	0.56	0.57	0.6	0.48	0	0	0	0	0	0	0	0	0.000409933
chr8:145457267:145457166|145457160:-@chr8:145456588:145457081:-	A5SS	0.63	0.54	0.28	0.64	0.55	0.34	0.48	0.6	0	0	0	0	0	0	0	0	0.000409933
chr8:82519391:82519296|82519290:-@chr8:82515116:82518238:-	A5SS	0	0	0	0	0	0	0	0	0.63	0.53	0.37	0.41	0.56	0.49	0.47	0.58	0.000409933
chr9:122672637:122672553|122672542:-@chr9:122671672:122672044:-	A5SS	0.37	0.45	0.2	0.48	0.28	0.51	0.53	0.24	0	0	0	0	0	0	0	0	0.000409933
chr9:139006913:139006977|139006973:+@chr9:139007198:139007516:+	A5SS	0.36	0.61	0.31	0.39	0.51	0.34	0.38	0.48	0	0	0	0	0	0	0	0	0.000409933
chr9:139006913:139007247|139006977:+@chr9:139007326:139007516:+	A5SS	0.73	0.54	0.76	0.88	0.85	0.46	0.82	0.8	0	0	0	0	0	0	0	0	0.000409933
chr9:139128849:139128736|139128516:-@chr9:139127650:139128301:-	A5SS	0.39	0.76	0.53	0.82	0.67	0.72	0.79	0.58	0	0	0	0	0	0	0	0	0.000409933
chr9:15459056:15458955|15458951:-@chr9:15458628:15458841:-	A5SS	0	0	0	0	0	0	0	0	0.3	0.31	0.36	0.54	0.48	0.42	0.57	0.46	0.000409933
chr9:21961207:21960975|21960901:-@chr9:21957751:21958241:-	A5SS	0.75	0.9	0.97	0.94	0.85	0.93	0.96	0.79	0	0	0	0	0	0	0	0	0.000409933
chr9:37832086:37832287|37832283:+@chr9:37844777:37844979:+	A5SS	0	0	0	0	0	0	0	0	0.47	0.73	0.42	0.52	0.39	0.49	0.36	0.46	0.000409933
chr12:54797240:54797266|54797262:+@chr12:54797533:54797892:+	A5SS	0.01	0.01	0.01	0.01	0	0.01	0.01	0.01	0.03	0.03	0.02	0.02	0.03	0.02	0.03	0.03	0.000428616
chr3:185379339:185379673|185379604:+@chr3:185380651:185381132:+	A5SS	0.98	0.99	0.98	0.98	0.99	0.98	0.99	0.98	0.96	0.97	0.97	0.97	0.97	0.97	0.97	0.97	0.000428616
chr1:39803637:39803365|39803361:-@chr1:39802945:39803032:-	A5SS	0.99	1	0.99	0.99	0.99	0.99	0.99	0.99	0.97	0.95	0.97	0.94	0.96	0.96	0.97	0.95	0.000520188
chr8:145483793:145483584|145483580:-@chr8:145471020:145471100:-	A5SS	0.95	0.8	0.96	0.96	0.98	0.92	0.92	0.94	0	0	0	0	0.73	0	0	0	0.000542258
chr11:119503487:119503356|119503254:-@chr11:119501609:119501807:-	A5SS	0.85	0.88	0.81	0.84	0.85	0.87	0.91	0.74	0	0	0	0	0.44	0	0	0	0.000547876
chr11:74792712:74792899|74792772:+@chr11:74793364:74794384:+	A5SS	0.99	0.99	0.99	0.99	0.99	0.99	0.98	0.99	0.82	0.88	0.88	0.91	0.96	0.94	0.76	0.87	0.000547876
chr11:93869418:93869870|93869642:+@chr11:93870885:93872774:+	A5SS	0.93	0.94	0.68	0.95	0.72	0.94	0.92	0.9	0.98	0.98	0.98	0.97	0.98	0.98	0.98	0.98	0.000547876
chr12:123964273:123963820|123963592:-@chr12:123962147:123962907:-	A5SS	0.98	0.84	0.9	0.81	0.93	0.93	0.96	0.91	1	0.99	0.99	0.99	0.99	0.99	0.99	0.99	0.000547876
chr5:135409923:135410083|135410080:+@chr5:135410439:135410603:+	A5SS	0.81	0.72	0.88	0.69	0.76	0.79	0.87	0.81	0	0	0.49	0	0	0	0	0	0.000547876
chr10:93708802:93709019|93708891:+@chr10:93709522:93709617:+	A5SS	0	0	0	0	0	0	0	0.56	0.78	0.75	0.73	0.6	0.62	0.71	0.68	0.61	0.000553535
chr19:2758440:2758806|2758771:+@chr19:2759241:2759442:+	A5SS	0.7	0.88	0.72	0.85	0.87	0.9	0.69	0.65	0	0	0.4	0	0	0	0	0	0.000553535
chr1:149206584:149206492|149206488:-@chr1:149205856:149206302:-	A5SS	0.5	0.54	0.45	0.48	0.57	0.6	0.58	0.51	0	0	0	0	0	0.43	0	0	0.000553535
chr1:149206814:149206764|149206492:-@chr1:149205856:149206302:-	A5SS	0.62	0.3	0.55	0.53	0.4	0.48	0.31	0.41	0	0	0	0	0	0.28	0	0	0.000553535
chr1:76032357:76032510|76032506:+@chr1:76032783:76033362:+	A5SS	0	0	0	0	0	0	0	0.31	0.48	0.51	0.38	0.56	0.37	0.36	0.49	0.35	0.000553535
chr5:102470512:102470323|102470319:-@chr5:102468144:102468449:-	A5SS	0	0	0	0	0	0	0	0.43	0.5	0.52	0.57	0.65	0.64	0.48	0.66	0.72	0.000553535
chr5:141364865:141364735|141364681:-@chr5:141362837:141363011:-	A5SS	0.78	0.82	0.7	0.65	0.63	0.77	0.68	0.6	0	0	0	0	0.42	0	0	0	0.000553535
chr7:44117631:44117896|44117754:+@chr7:44117978:44118174:+	A5SS	0.9	0.95	0.93	0.92	0.86	0.74	0.87	0.94	0	0	0	0	0	0	0.71	0	0.000553535
chr7:44117631:44117903|44117754:+@chr7:44117978:44118174:+	A5SS	0.89	0.96	0.93	0.9	0.92	0.78	0.88	0.95	0	0	0	0	0	0	0.52	0	0.000553535
chr9:35066025:35065959|35065955:-@chr9:35065462:35065751:-	A5SS	0.58	0.44	0.54	0.55	0.52	0.49	0.57	0.42	0	0.37	0	0	0	0	0	0	0.000553535
chr19:10088665:10088500|10088474:-@chr19:10087643:10087750:-	A5SS	0.99	0.98	0.99	0.98	0.99	0.98	0.98	0.98	0.97	0.97	0.97	0.96	0.96	0.97	0.97	0.96	0.000600277
chr3:53244230:53244054|53244035:-@chr3:53241816:53242330:-	A5SS	0.99	0.99	0.99	0.99	1	0.99	0.98	0.99	0.9	0.97	0.97	0.97	0.96	0.89	0.95	0.97	0.00061849
chr12:55344851:55344827|55344823:-@chr12:55343391:55344549:-	A5SS	0.4	0.51	0.44	0.65	0.36	0.41	0.58	0.33	0.29	0.23	0.22	0.2	0.37	0.27	0.14	0.18	0.000621601
chr4:4000865:4000735|3999789:-@chr4:3994417:3996029:-	A5SS	0.83	0.85	0.91	0.48	0.88	0.84	0.75	0.77	0.08	0.46	0.39	0.51	0.27	0.64	0.2	0.34	0.000621601
chr4:84208615:84208713|84208699:+@chr4:84215474:84216000:+	A5SS	0.12	0.22	0.14	0.19	0.11	0.13	0.21	0.18	0.35	0.25	0.26	0.38	0.3	0.2	0.39	0.27	0.000621601
chr17:77616234:77616021|77615988:-@chr17:77615291:77615399:-	A5SS	0.99	0.98	0.99	0.99	0.99	0.99	0.98	0.99	0.93	0.97	0.96	0.95	0.96	0.96	0.94	0.93	0.000643364
chr19:40348994:40349171|40349068:+@chr19:40352309:40352630:+	A5SS	0.02	0.01	0.01	0.01	0.01	0.02	0.01	0.01	0.08	0.05	0.07	0.08	0.03	0.04	0.08	0.07	0.000643364
chr6:37038689:37039366|37038787:+@chr6:37039577:37040588:+	A5SS	0	0.81	0	0	0	0	0.64	0	0.87	0.97	0.96	0.91	0.95	0.96	0.98	0.96	0.000656056
chr15:63840830:63840759|63840752:-@chr15:63835532:63835864:-	A5SS	0	0	0	0	0	0	0.43	0	0.58	0.43	0.44	0.44	0.45	0.49	0.54	0.58	0.000657295
chr3:99718723:99718692|99718582:-@chr3:99716652:99718413:-	A5SS	0.08	0.08	0.07	0.07	0.06	0.08	0.07	0.07	0.02	0.01	0.02	0.01	0.02	0.01	0.02	0.02	0.000662466
chr6:52255618:52255410|52255402:-@chr6:52254802:52254932:-	A5SS	0.99	0.98	0.99	0.98	0.99	0.99	0.99	0.99	0.96	0.97	0.91	0.94	0.95	0.95	0.93	0.96	0.000662466
chr11:93869418:93869891|93869642:+@chr11:93870885:93872774:+	A5SS	0.95	0.96	0.7	0.97	0.84	0.95	0.89	0.92	0.98	0.99	0.99	0.98	0.98	0.98	0.98	0.98	0.00066892
chr13:32009164:32009143|32007906:-@chr13:31998956:31999669:-	A5SS	0.8	0.78	0.92	0.83	0.85	0.9	0.9	0.91	1	1	0.99	0.99	0.99	0.99	0.99	0.99	0.00066892
chr11:129612198:129612115|129611898:-@chr11:129601784:129609378:-	A5SS	0.98	0.98	0.98	0.98	0.97	0.98	0.97	0.98	0.96	0.94	0.88	0.75	0.92	0.9	0.95	0.8	0.000675416
chr1:154974192:154974147|154974062:-@chr1:154973707:154973950:-	A5SS	0.01	0.02	0.02	0.02	0.02	0.02	0.03	0.02	0.16	0.05	0.17	0.09	0.06	0.15	0.18	0.05	0.000675416
chr1:45752896:45752766|45752755:-@chr1:45749294:45749673:-	A5SS	0.02	0.02	0.01	0.01	0.01	0.02	0.02	0.02	0.17	0.07	0.07	0.1	0.11	0.07	0.1	0.07	0.000681956
chr9:139025010:139024893|139024466:-@chr9:139024256:139024397:-	A5SS	0.58	0.69	0.55	0.68	0.72	0.57	0.54	0.64	0	0.51	0.43	0	0	0	0	0	0.000681956
chr1:151875672:151877548|151875753:+@chr1:151881346:151882496:+	A5SS	0.99	0.99	0.99	0.98	0.98	0.98	0.98	0.99	0.95	0.94	0.97	0.95	0.84	0.95	0.95	0.94	0.000708552
chr10:51254622:51255605|51255472:+@chr10:51256277:51256478:+	A5SS	0.81	0.97	0.92	0.94	0.95	0.97	0.97	0.98	0.99	0.99	0.99	0.99	0.99	1	1	1	0.000728959
chr3:53244230:53244054|53244039:-@chr3:53241816:53242330:-	A5SS	0.99	0.99	0.99	0.98	1	0.99	0.98	0.99	0.93	0.96	0.97	0.97	0.93	0.89	0.96	0.97	0.00073585
chr11:74791044:74791138|74791075:+@chr11:74793364:74794384:+	A5SS	0.01	0.02	0.01	0.02	0.01	0.01	0.02	0.02	0.07	0.05	0.04	0.07	0.06	0.04	0.07	0.05	0.000742785
chr11:824530:824745|824591:+@chr11:826063:826807:+	A5SS	0.02	0.01	0.02	0.01	0.02	0.02	0.02	0.03	0.07	0.09	0.07	0.07	0.11	0.17	0.12	0.12	0.000742785
chr11:824530:824803|824591:+@chr11:826063:826807:+	A5SS	0.01	0.01	0.01	0.02	0.02	0.02	0.02	0.02	0.06	0.03	0.04	0.05	0.1	0.1	0.13	0.15	0.000749765
chr12:122032457:122032574|122032545:+@chr12:122032969:122033413:+	A5SS	0.03	0.02	0.02	0.03	0.01	0.02	0.02	0.02	0.07	0.05	0.04	0.05	0.06	0.05	0.12	0.11	0.000749765
chr10:88901087:88902616|88901569:+@chr10:88907785:88907892:+	A5SS	0.71	0.58	0.4	0.34	0.67	0.48	0.56	0.86	0.99	0.99	0.98	0.98	0.98	0.98	0.98	0.99	0.00075679
chr15:41871466:41871873|41871845:+@chr15:41872465:41873440:+	A5SS	0.04	0.04	0.03	0.03	0.03	0.04	0.04	0.03	0.1	0.07	0.07	0.06	0.08	0.09	0.07	0.22	0.00075679
chr1:149295093:149294951|149294777:-@chr1:149294116:149294226:-	A5SS	0.98	0.97	0.98	0.96	0.98	0.97	0.97	0.97	0.94	0.95	0.93	0.92	0.92	0.92	0.92	0.87	0.00075679
chr20:57002560:57002689|57002641:+@chr20:57003092:57005611:+	A5SS	0.03	0.03	0.03	0.04	0.02	0.03	0.03	0.04	0.07	0.06	0.07	0.08	0.05	0.11	0.05	0.06	0.00075679
chr2:71507098:71508052|71507412:+@chr2:71509185:71509601:+	A5SS	0.83	0.57	0.8	0.87	0.76	0.75	0.77	0.96	0.98	0.99	0.99	0.98	0.99	0.99	0.99	0.98	0.00075679
chr3:181808130:181808753|181808247:+@chr3:181809183:181810485:+	A5SS	0.97	0.98	0.97	0.98	0.98	0.98	0.98	0.97	0.69	0.67	0.66	0.63	0.57	0.45	0.39	0.46	0.00075679
chr6:18257381:18257287|18257184:-@chr6:18255337:18256125:-	A5SS	0.67	0.41	0.7	0.59	0.8	0	0.78	0.93	0.98	0.98	0.97	0.98	0.97	0.97	0.97	0.97	0.00075679
chr6:43857671:43857802|43857767:+@chr6:43860256:43862203:+	A5SS	0.04	0.04	0.02	0.02	0.02	0.04	0.03	0.04	0.13	0.14	0.19	0.17	0.14	0.14	0.15	0.14	0.00075679
chr3:58389381:58389240|58389119:-@chr3:58388227:58388946:-	A5SS	0.37	0.37	0.23	0.11	0.18	0.59	0.22	0.11	0.02	0.02	0.05	0.01	0.02	0.05	0.02	0.02	0.00076386
chr4:103942905:103942828|103941721:-@chr4:103939150:103939769:-	A5SS	0.67	0.47	0.6	0.78	0.78	0.55	0.55	0.68	0.97	0.95	0.97	0.98	0.98	0.98	0.98	0.98	0.00076386
chr2:63963104:63963289|63963230:+@chr2:63964598:63966524:+	A5SS	0.49	0.44	0.49	0.39	0.41	0.45	0.56	0.29	0.06	0.05	0.06	0.05	0.06	0.06	0.06	0.04	0.000770974
chr7:32886079:32885838|32885572:-@chr7:32880609:32881294:-	A5SS	0.18	0.84	0.29	0.48	0.27	0.84	0.72	0.95	0.96	0.98	0.96	0.97	0.97	0.97	0.97	0.97	0.000770974
chrX:48783814:48783576|48783571:-@chrX:48782666:48782911:-	A5SS	0.79	0.93	0.91	0.89	0.82	0.79	0.93	0.81	0.68	0	0	0.58	0	0	0	0.73	0.000770974
chr11:74792712:74792899|74792722:+@chr11:74793364:74794384:+	A5SS	0.98	0.98	0.98	0.97	0.98	0.99	0.98	0.99	0.62	0.68	0.65	0.75	0.89	0.81	0.5	0.7	0.000778133
chr14:59031489:59031695|59031558:+@chr14:59035198:59035379:+	A5SS	0	0	0	0	0	0.49	0.61	0.71	0.87	0.85	0.86	0.74	0.8	0.75	0.83	0.83	0.000778133
chr19:54160839:54160992|54160985:+@chr19:54161350:54161947:+	A5SS	0.05	0.06	0.03	0.04	0.05	0.05	0.05	0.05	0.12	0.19	0.21	0.11	0.1	0.21	0.2	0.15	0.000778133
chr2:26361779:26361943|26361861:+@chr2:26366290:26366840:+	A5SS	0.43	0.22	0.59	0.49	0.68	0.63	0.68	0.13	0.01	0.05	0.02	0.01	0.03	0.01	0.01	0.01	0.000778133
chr2:65152092:65153618|65153207:+@chr2:65154920:65155896:+	A5SS	0.99	0.99	0.99	0.99	0.98	0.98	0.98	0.98	0.91	0.93	0.84	0.83	0.85	0.9	0.93	0.92	0.000778133
chr16:5080567:5080434|5080086:-@chr16:5079109:5079258:-	A5SS	0.75	0.77	0.85	0.76	0.83	0.7	0.68	0.79	0	0.56	0	0.64	0	0	0	0.55	0.000785338
chr4:84206615:84206807|84206730:+@chr4:84215474:84216000:+	A5SS	0.03	0.04	0.03	0.04	0.02	0.02	0.05	0.03	0.08	0.07	0.07	0.09	0.07	0.07	0.08	0.08	0.000785338
chr5:133524720:133524634|133524577:-@chr5:133519981:133522185:-	A5SS	0.36	0.32	0.31	0.37	0.4	0.3	0.22	0.18	0.1	0.08	0.07	0.08	0.08	0.08	0.08	0.06	0.000785338
chr11:74792712:74792772|74792722:+@chr11:74793364:74794384:+	A5SS	0.02	0.02	0.02	0.03	0.01	0.03	0.03	0.03	0.07	0.06	0.06	0.04	0.08	0.06	0.05	0.08	0.000792588
chr12:50062560:50062494|50062364:-@chr12:50059342:50059935:-	A5SS	0.03	0.01	0.02	0.01	0.02	0.02	0.02	0.01	0.09	0.1	0.06	0.13	0.1	0.16	0.1	0.16	0.000792588
chr14:74017235:74017167|74017142:-@chr14:74016391:74016744:-	A5SS	0.03	0.04	0.02	0.02	0.03	0.02	0.03	0.03	0.12	0.08	0.07	0.08	0.08	0.09	0.09	0.14	0.000792588
chr19:1391018:1391254|1391240:+@chr19:1391348:1392937:+	A5SS	0.99	0.98	0.99	0.98	0.99	0.98	0.97	0.98	0.76	0.95	0.94	0.94	0.95	0.95	0.96	0.93	0.000792588
chr15:70288286:70288016|70288006:-@chr15:70286474:70286672:-	A5SS	1	0.99	1	1	1	1	1	1	0.99	0.99	0.99	0.99	0.99	0.99	0.99	0.99	0.000794636
chr15:70288286:70288016|70288012:-@chr15:70286474:70286672:-	A5SS	0.99	1	1	1	1	1	1	1	0.99	0.99	0.99	0.99	0.99	0.99	0.99	0.99	0.000794636
chr15:70288286:70288084|70288016:-@chr15:70286474:70286672:-	A5SS	1	1	1	1	1	1	1	1	0.99	1	0.99	0.99	0.99	0.99	0.99	0.99	0.000794636
chr19:54160839:54160996|54160901:+@chr19:54161350:54161947:+	A5SS	0	0	0	0	0	0	0	0	0.01	0.01	0.01	0	0.01	0.01	0.01	0.01	0.000794636
chr11:93869418:93869932|93869642:+@chr11:93870885:93872774:+	A5SS	0.95	0.95	0.66	0.96	0.83	0.95	0.88	0.91	0.99	0.99	0.98	0.97	0.98	0.99	0.98	0.98	0.000799884
chr19:4611015:4610943|4610916:-@chr19:4608509:4609096:-	A5SS	0.03	0.04	0.03	0.04	0.02	0.03	0.04	0.04	0.1	0.08	0.1	0.1	0.11	0.14	0.15	0.12	0.000799884
chr5:135425088:135425183|135425167:+@chr5:135426774:135427422:+	A5SS	0.01	0	0.01	0.01	0.02	0.02	0.01	0.02	0.21	0.21	0.29	0.4	0.35	0.27	0.27	0.29	0.000807225
chr1:100378326:100378403|100378395:+@chr1:100378552:100379163:+	A5SS	0	0	0	0	0	0	0	0.38	0.51	0.59	0.45	0.51	0.47	0.49	0.49	0.34	0.000810584
chr12:2939375:2939780|2939623:+@chr12:2974165:2974419:+	A5SS	0.7	0.52	0.53	0.79	0.62	0.65	0.65	0.73	0.52	0	0	0	0	0	0.51	0	0.000813939
chr2:38830840:38830660|38830656:-@chr2:38829225:38830351:-	A5SS	1	0.99	0.99	0.97	0.99	0.99	0.99	0.99	0.84	0.65	0.81	0.79	0.97	0.6	0.88	0.81	0.000813939
chr20:33678139:33677903|33677899:-@chr20:33677367:33677717:-	A5SS	0.99	0.99	0.98	0.98	0.99	0.99	0.97	0.98	0.9	0.91	0.89	0.94	0.94	0.75	0.75	0.81	0.000814611
chr20:34671418:34671575|34671547:+@chr20:34673827:34674381:+	A5SS	0.02	0.02	0.03	0.03	0.01	0.02	0.03	0.03	0.09	0.06	0.07	0.07	0.12	0.11	0.09	0.08	0.000814611
chr11:18065177:18064989|18064985:-@chr11:18061658:18061851:-	A5SS	0	0	0	0	0	0	0	0.39	0.41	0.56	0.49	0.45	0.44	0.41	0.37	0.69	0.000818486
chr12:56169069:56169163|56169159:+@chr12:56169317:56169660:+	A5SS	0.44	0.48	0.55	0.5	0.46	0.53	0.59	0.46	0	0	0.45	0	0	0	0	0	0.000818486
chr8:100969022:100968894|100968886:-@chr8:100959154:100959669:-	A5SS	0	0	0	0	0	0	0.4	0	0.45	0.39	0.52	0.62	0.47	0.53	0.45	0.6	0.000818486
chr16:2662572:2661597|2659413:-@chr16:2649749:2653409:-	A5SS	0.99	0.98	0.99	0.99	0.99	0.99	0.97	0.99	0.76	0.86	0.97	0.87	0.89	0.92	0.94	0.77	0.000821609
chr10:22647207:22647953|22647241:+@chr10:22655366:22656771:+	A5SS	0.4	0.55	0.79	0.55	0.71	0.44	0.62	0.88	0.97	0.98	0.97	0.97	0.96	0.96	0.97	0.96	0.000822044
chr11:72074884:72074788|72074735:-@chr11:72073762:72074374:-	A5SS	0.06	0.06	0.06	0.03	0.05	0.05	0.05	0.05	0.16	0.22	0.22	0.24	0.19	0.17	0.14	0.21	0.000822044
chr12:123837002:123836923|123836856:-@chr12:123828127:123829085:-	A5SS	0.07	0.04	0.04	0.04	0.02	0.04	0.07	0.03	0.17	0.18	0.1	0.18	0.22	0.19	0.23	0.18	0.000822044
chr14:74017235:74017154|74017142:-@chr14:74016391:74016744:-	A5SS	0.06	0.07	0.06	0.04	0.05	0.07	0.07	0.07	0.23	0.25	0.16	0.18	0.21	0.25	0.13	0.25	0.000822044
chr14:74017235:74017158|74017154:-@chr14:74016391:74016744:-	A5SS	0.23	0.17	0.16	0.22	0.13	0.13	0.13	0.13	0.33	0.33	0.27	0.27	0.24	0.32	0.49	0.27	0.000822044
chr15:70289254:70289068|70289064:-@chr15:70287963:70288286:-	A5SS	0.97	0.98	0.99	0.98	0.99	0.98	0.99	0.98	0.95	0.96	0.92	0.91	0.89	0.89	0.9	0.93	0.000822044
chr17:39207003:39206929|39206868:-@chr17:39199015:39202708:-	A5SS	0.02	0.03	0.04	0.04	0.04	0.04	0.03	0.03	0.1	0.09	0.05	0.11	0.06	0.07	0.08	0.09	0.000822044
chr19:54160839:54160996|54160985:+@chr19:54161350:54161947:+	A5SS	0.03	0.03	0.02	0.02	0.03	0.04	0.02	0.03	0.09	0.08	0.1	0.05	0.09	0.11	0.12	0.16	0.000822044
chr1:71305205:71305047|71303949:-@chr1:71301557:71303408:-	A5SS	0.96	0.96	0.95	0.96	0.87	0.95	0.95	0.95	0.29	0.3	0.38	0.29	0.47	0.48	0.4	0.83	0.000822044
chr3:130372810:130372612|130372607:-@chr3:130369348:130372103:-	A5SS	0.97	0.97	0.98	0.97	0.98	0.98	0.96	0.97	0.87	0.9	0.59	0.87	0.72	0.42	0.65	0.79	0.000822044
chr6:74285054:74284999|74284798:-@chr6:74284474:74284708:-	A5SS	0.89	0.9	0.81	0.7	0.86	0.8	0.86	0.86	0.98	0.98	0.94	0.97	0.97	0.97	0.99	0.97	0.000822044
chr1:225988005:225987750|225987738:-@chr1:225987205:225987351:-	A5SS	0.4	0.51	0.67	0.64	0.73	0.62	0.72	0.57	0.42	0	0	0	0	0	0	0	0.000826441
chr4:121201580:121201484|121201473:-@chr4:121199778:121200893:-	A5SS	0	0	0	0	0.4	0	0	0	0.48	0.52	0.44	0.63	0.46	0.58	0.62	0.3	0.000826441
chr7:44080654:44080522|44080255:-@chr7:44079907:44080149:-	A5SS	0.85	0.58	0.74	0.75	0.86	0.73	0.69	0.78	0	0	0	0	0	0.66	0	0	0.000826441
chr13:43353088:43353683|43353433:+@chr13:43354321:43354499:+	A5SS	0.7	0.85	0.76	0.66	0.75	0.83	0.88	0.93	0.98	0.99	0.97	0.97	0.97	0.97	0.98	0.98	0.000829522
chr19:54161357:54161479|54161475:+@chr19:54161652:54162027:+	A5SS	0.05	0.05	0.04	0.04	0.04	0.03	0.03	0.05	0.12	0.18	0.08	0.1	0.12	0.18	0.18	0.22	0.000829522
chr1:44208855:44209076|44208967:+@chr1:44209225:44209794:+	A5SS	0.78	0.88	0.88	0.91	0.94	0.88	0.75	0.95	0	0.73	0.74	0.65	0.35	0	0	0	0.000829522
chr5:81609427:81609268|81609264:-@chr5:81607635:81608093:-	A5SS	0.99	0.98	0.98	0.97	0.99	0.99	0.97	0.97	0.93	0.95	0.94	0.96	0.94	0.94	0.9	0.93	0.000829522
chr12:55346317:55346255|55345683:-@chr12:55343943:55344851:-	A5SS	0.9	0.89	0.9	0.97	0.87	0.89	0.95	0.8	0.06	0.08	0.08	0.06	0.13	0.06	0.1	0.06	0.000837046
chr14:74017235:74017158|74017142:-@chr14:74016391:74016744:-	A5SS	0.07	0.04	0.03	0.03	0.05	0.05	0.05	0.05	0.13	0.16	0.15	0.12	0.11	0.18	0.12	0.18	0.000837046
chr17:74306228:74306077|74303994:-@chr17:74295058:74295335:-	A5SS	0.96	0.93	0.95	0.95	0.96	0.93	0.93	0.93	0.89	0.91	0.92	0.9	0.83	0.9	0.88	0.84	0.000837046
chr18:19307391:19307588|19307445:+@chr18:19308910:19309069:+	A5SS	0	0.55	0.55	0	0	0.51	0	0.54	0.65	0.77	0.65	0.74	0.72	0.74	0.68	0.79	0.000837046
chr19:4046447:4046342|4045451:-@chr19:4041314:4041706:-	A5SS	0.03	0.04	0.02	0.03	0.02	0.03	0.04	0.03	0.09	0.08	0.11	0.09	0.18	0.15	0.16	0.1	0.000837046
chr1:44208855:44209076|44208969:+@chr1:44209225:44209794:+	A5SS	0.76	0.92	0.89	0.92	0.9	0.88	0.76	0.93	0	0.75	0.75	0.68	0.47	0	0	0	0.000837046
chr4:24181568:24181375|24181371:-@chr4:24166969:24167131:-	A5SS	0.93	0.94	0.93	0.95	0.98	0.94	0.88	0.95	0.87	0.87	0.87	0.81	0.64	0.84	0.87	0.85	0.000837046
chr7:98826452:98826658|98826608:+@chr7:98826737:98826812:+	A5SS	0.9	0.94	0.92	0.9	0.9	0.87	0.94	0.9	0.57	0.77	0.78	0.71	0.77	0	0	0.76	0.000837046
chrX:128803737:128803436|128803432:-@chrX:128790638:128790798:-	A5SS	0.99	0.98	0.99	0.98	0.99	0.99	0.95	0.97	0.92	0.91	0.94	0.87	0.92	0.93	0.9	0.9	0.000837046
chr10:74481013:74480854|74480817:-@chr10:74476689:74476865:-	A5SS	0.94	0.93	0.93	0.94	0.94	0.94	0.95	0.92	0.8	0.74	0.77	0.84	0.88	0.71	0.71	0.7	0.000844617
chr11:82556105:82556588|82556195:+@chr11:82557118:82558685:+	A5SS	0	0.01	0.01	0.01	0.02	0.01	0.03	0.06	0.26	0.24	0.32	0.42	0.4	0.42	0.4	0.34	0.000844617
chr15:38183833:38183736|38183673:-@chr15:38167383:38171381:-	A5SS	0.08	0.08	0.07	0.08	0.13	0.1	0.07	0.07	0.25	0.23	0.2	0.15	0.22	0.15	0.28	0.15	0.000844617
chr20:3683166:3683044|3682913:-@chr20:3682138:3682805:-	A5SS	0.03	0.02	0.01	0.02	0.02	0.03	0.05	0.02	0.26	0.13	0.16	0.16	0.17	0.2	0.24	0.23	0.000844617
chr3:48486246:48486125|48486090:-@chr3:48484280:48485976:-	A5SS	0.04	0.03	0.02	0.03	0.03	0.02	0.04	0.03	0.05	0.25	0.09	0.11	0.1	0.12	0.18	0.14	0.000844617
chr3:49185073:49185582|49185238:+@chr3:49186676:49186840:+	A5SS	0.78	0.82	0.85	0.9	0.86	0.85	0.9	0.87	0.76	0	0.73	0	0.55	0	0.74	0	0.000844617
chr4:106858199:106858645|106858384:+@chr4:106859666:106860548:+	A5SS	0.1	0.15	0.1	0.16	0.07	0.23	0.37	0.58	0.93	0.96	0.94	0.97	0.94	0.94	0.94	0.96	0.000844617
chr10:134966474:134966323|134966253:-@chr10:134963479:134963607:-	A5SS	0.93	0.84	0.88	0.92	0.9	0.91	0.91	0.87	0.79	0.81	0.81	0.81	0.81	0.72	0.73	0.83	0.000852234
chr12:8976426:8977213|8976694:+@chr12:8977728:8977875:+	A5SS	0.77	0.82	0.82	0.86	0.85	0.83	0.76	0.9	0.5	0	0.71	0	0	0.57	0.63	0	0.000852234
chr16:55770265:55770219|55769915:-@chr16:55765141:55765282:-	A5SS	0	0	0.48	0	0.44	0	0.51	0.52	0.57	0.65	0.6	0.69	0.63	0.65	0.61	0.62	0.000852234
chr19:45432894:45432848|45432792:-@chr19:45428064:45431698:-	A5SS	0.1	0.13	0.16	0.19	0.09	0.15	0.16	0.12	0.26	0.22	0.28	0.38	0.34	0.38	0.38	0.38	0.000852234
chr1:154503093:154502956|154502922:-@chr1:154502196:154502795:-	A5SS	0.03	0.04	0.03	0.04	0.03	0.05	0.05	0.05	0.09	0.1	0.09	0.08	0.13	0.12	0.17	0.17	0.000852234
chr1:35425310:35425189|35425135:-@chr1:35421427:35422781:-	A5SS	0.46	0.23	0.09	0.11	0.12	0.1	0.21	0.08	0.04	0.02	0.06	0.03	0.03	0.02	0.03	0.03	0.000852234
chr1:44208855:44209076|44208985:+@chr1:44209225:44209794:+	A5SS	0.79	0.92	0.84	0.89	0.93	0.89	0.75	0.94	0	0.69	0.71	0.7	0.39	0	0	0	0.000852234
chr20:17898444:17899013|17898773:+@chr20:17918582:17919765:+	A5SS	0.98	0.93	0.98	0.98	0.97	0.98	0.95	0.95	0.8	0.63	0.47	0.73	0.69	0.68	0.65	0.9	0.000852234
chr2:166849580:166849242|166849209:-@chr2:166846435:166846564:-	A5SS	0	0.88	0.84	0.88	0	0	0.87	0.91	0.97	0.95	0.96	0.94	0.97	0.95	0.95	0.96	0.000852234
chr3:47887599:47887352|47887303:-@chr3:47883740:47883832:-	A5SS	0.96	0.97	0.95	0.96	0.96	0.97	0.98	0.95	0.94	0.93	0.9	0.9	0.88	0.74	0.88	0.9	0.000852234
chr4:152241577:152241786|152241764:+@chr4:152243473:152244888:+	A5SS	0.03	0.04	0.04	0.03	0.01	0.02	0.03	0.02	0.16	0.11	0.13	0.09	0.11	0.05	0.05	0.05	0.000852234
chr6:160138309:160138540|160138391:+@chr6:160139074:160140008:+	A5SS	0.98	0.95	0.98	0.97	0.98	0.97	0.98	0.92	0.43	0.85	0.79	0.74	0.68	0.77	0.42	0.71	0.000852234
chr6:160138309:160138571|160138369:+@chr6:160139074:160140008:+	A5SS	0.97	0.96	0.97	0.97	0.98	0.96	0.97	0.88	0.32	0.76	0.64	0.58	0.49	0.62	0.31	0.57	0.000852234
chr6:160138309:160138571|160138391:+@chr6:160139074:160140008:+	A5SS	0.97	0.96	0.97	0.98	0.97	0.96	0.97	0.9	0.36	0.82	0.71	0.66	0.6	0.63	0.35	0.57	0.000852234
chr6:18257381:18257198|18257184:-@chr6:18255337:18256125:-	A5SS	0.75	0.45	0.73	0.68	0.81	0	0.7	0.83	0.96	0.96	0.95	0.97	0.94	0.97	0.96	0.96	0.000852234
chr11:65391126:65390892|65390857:-@chr11:65390488:65390759:-	A5SS	0.97	0.97	0.98	0.98	0.96	0.97	0.96	0.96	0.89	0.93	0.93	0.84	0.9	0.87	0.92	0.86	0.000859897
chr14:69305268:69305721|69305439:+@chr14:69306937:69307010:+	A5SS	0.43	0.57	0.48	0.55	0	0.49	0.69	0.71	0.76	0.86	0.86	0.86	0.86	0.8	0.89	0.81	0.000859897
chr19:13088245:13087986|13087960:-@chr19:13087453:13087866:-	A5SS	0.96	0.94	0.9	0.9	0.96	0.9	0.84	0.91	0.82	0.79	0	0	0.42	0.82	0.75	0	0.000859897
chr1:46427826:46427743|46427713:-@chr1:46426940:46427616:-	A5SS	0.09	0.11	0.07	0.09	0.09	0.11	0.11	0.1	0.3	0.22	0.22	0.17	0.25	0.2	0.17	0.27	0.000859897
chr20:34288218:34288373|34288302:+@chr20:34291157:34292458:+	A5SS	0.03	0.03	0.04	0.04	0.02	0.03	0.07	0.04	0.17	0.15	0.17	0.15	0.16	0.18	0.26	0.21	0.000859897
chr2:109660408:109660326|109660251:-@chr2:109657573:109659190:-	A5SS	0.14	0.08	0.19	0.13	0.11	0.18	0.11	0.09	0.03	0.03	0.04	0.05	0.05	0.04	0.05	0.03	0.000859897
chr2:38654073:38653856|38653852:-@chr2:38650450:38650571:-	A5SS	0	0.61	0	0.81	0	0.58	0.64	0.71	0.95	0.95	0.96	0.96	0.95	0.94	0.92	0.92	0.000859897
chr5:135426251:135426275|135426261:+@chr5:135426774:135427422:+	A5SS	0.01	0	0.01	0.01	0.02	0.02	0	0.02	0.24	0.21	0.19	0.28	0.18	0.24	0.31	0.23	0.000859897
chr15:27783801:27783718|27783658:-@chr15:27778863:27781185:-	A5SS	0.18	0.13	0.15	0.15	0.16	0.2	0.19	0.14	0.07	0.05	0.07	0.09	0.05	0.07	0.05	0.06	0.000867607
chr17:45619897:45619844|45619840:-@chr17:45619000:45619482:-	A5SS	0.05	0.03	0.03	0.05	0.18	0.09	0.04	0.05	0.21	0.32	0.34	0.37	0.31	0.34	0.34	0.48	0.000867607
chr19:44355398:44355856|44355586:+@chr19:44356056:44356521:+	A5SS	0.96	0.96	0.99	0.97	0.97	0.98	0.95	0.96	0.89	0.94	0.92	0.94	0.93	0.94	0.78	0.87	0.000867607
chr20:41521207:41521474|41521371:+@chr20:41521825:41521949:+	A5SS	0.95	0.96	0.95	0.97	0.96	0.96	0.93	0.94	0.87	0.91	0.91	0.9	0.91	0.89	0.86	0.85	0.000867607
chr5:10292468:10292179|10292154:-@chr5:10289059:10289727:-	A5SS	0.96	0.93	0.95	0.95	0.96	0.96	0.92	0.95	0.82	0.74	0.88	0.7	0.65	0.88	0.91	0.89	0.000867607
chr5:148865351:148865239|148865203:-@chr5:148852475:148856616:-	A5SS	0.26	0.14	0.17	0.27	0.21	0.15	0.21	0.18	0.13	0.11	0.13	0.1	0.08	0.13	0.11	0.11	0.000867607
chr6:35545934:35546110|35546055:+@chr6:35546335:35546541:+	A5SS	0.98	0.96	0.96	0.97	0.98	0.97	0.97	0.98	0.63	0.46	0.65	0.86	0.82	0.89	0.92	0.72	0.000867607
chrX:53475579:53475498|53475471:-@chrX:53474929:53475267:-	A5SS	0.04	0.04	0.02	0.03	0.01	0.02	0.04	0.06	0.13	0.09	0.07	0.08	0.17	0.13	0.15	0.13	0.000867607
chr10:14978851:14979522|14978982:+@chr10:14981544:14981690:+	A5SS	0.66	0.68	0.5	0.61	0.72	0.77	0.63	0.76	0.89	0.87	0.83	0.87	0.85	0.85	0.85	0.87	0.000875363
chr11:117782862:117783022|117782901:+@chr11:117784925:117785772:+	A5SS	0.38	0.53	0.36	0.63	0.75	0.77	0.7	0.67	0.15	0.03	0.06	0.02	0.03	0.02	0.02	0.03	0.000875363
chr15:27783801:27783697|27783658:-@chr15:27778863:27781185:-	A5SS	0.38	0.17	0.26	0.23	0.29	0.29	0.32	0.26	0.1	0.08	0.07	0.09	0.09	0.09	0.1	0.08	0.000875363
chr16:21566314:21566129|21565955:-@chr16:21563112:21563218:-	A5SS	0.95	0.95	0.94	0.96	0.94	0.96	0.98	0.94	0.83	0.88	0.89	0.88	0.9	0.91	0.92	0.9	0.000875363
chr1:172101308:172101271|172100990:-@chr1:172099662:172100065:-	A5SS	0.01	0.01	0.06	0.01	0.03	0.03	0.02	0.03	0.11	0.41	0.58	0.34	0.46	0.36	0.08	0.79	0.000875363
chr3:130638841:130637994|130637976:-@chr3:130635595:130635669:-	A5SS	0.23	0.24	0.23	0.24	0.37	0.52	0.67	0.64	0.96	0.96	0.95	0.93	0.95	0.95	0.94	0.94	0.000875363
chr7:134504352:134504078|134504041:-@chr7:134503024:134503099:-	A5SS	0.95	0.96	0.97	0.95	0.96	0.97	0.94	0.97	0.92	0.84	0.86	0.91	0.83	0.83	0.88	0.84	0.000875363
chrX:107217738:107217651|107217572:-@chrX:107214085:107215013:-	A5SS	0.69	0.3	0.52	0.52	0.44	0.3	0.25	0.25	0.05	0.07	0.04	0.04	0.1	0.03	0.04	0.05	0.000875363
chr20:34558522:34558883|34558667:+@chr20:34561405:34562428:+	A5SS	0.99	0.99	0.99	0.99	0.99	0.98	0.99	0.99	0.98	0.98	0.98	0.96	0.95	0.94	0.94	0.94	0.000879454
chr12:10171711:10171613|10170437:-@chr12:10168407:10169314:-	A5SS	0.04	0.07	0.09	0.04	0.11	0.05	0.09	0.09	0.92	0.91	0.96	0.89	0.89	0.94	0.92	0.95	0.000883166
chr12:6515921:6516024|6516020:+@chr12:6516111:6517423:+	A5SS	0.16	0.16	0.12	0.16	0.11	0.14	0.12	0.13	0.26	0.19	0.26	0.18	0.23	0.21	0.17	0.21	0.000883166
chr19:54160839:54160996|54160992:+@chr19:54161350:54161947:+	A5SS	0.1	0.09	0.05	0.1	0.07	0.08	0.06	0.1	0.31	0.26	0.19	0.2	0.2	0.26	0.31	0.35	0.000883166
chr1:158155790:158155688|158155684:-@chr1:158154520:158155355:-	A5SS	0.09	0.08	0.07	0.09	0.06	0.07	0.07	0.06	0.34	0.19	0.24	0.15	0.33	0.32	0.33	0.29	0.000883166
chr2:207697373:207696945|207696743:-@chr2:207661427:207661550:-	A5SS	0.98	0.99	0.99	0.96	0.98	0.97	0.98	0.97	0.5	0.89	0.95	0.86	0.69	0.69	0.83	0.79	0.000883166
chr3:109281881:109281532|109281528:-@chr3:109272149:109272719:-	A5SS	0.6	0.82	0.89	0.55	0.36	0.51	0.6	0.82	0.95	0.96	0.95	0.97	0.95	0.94	0.93	0.93	0.000883166
chr3:185340562:185340703|185340639:+@chr3:185340900:185341390:+	A5SS	0.05	0.07	0.09	0.08	0.04	0.03	0.07	0.08	0.24	0.17	0.26	0.19	0.24	0.17	0.24	0.3	0.000883166
chr3:38143195:38143005|38142657:-@chr3:38142321:38142376:-	A5SS	0.8	0.79	0.8	0.76	0.83	0.76	0.78	0.83	0.71	0.75	0.62	0.67	0.66	0.66	0.45	0.66	0.000883166
chr6:10863361:10863451|10863444:+@chr6:10864686:10865202:+	A5SS	0.52	0.41	0.43	0.53	0.41	0.43	0.47	0.46	0.16	0.17	0.2	0.25	0.16	0.17	0.17	0.11	0.000883166
chr7:158387828:158390735|158388047:+@chr7:158391441:158391543:+	A5SS	0.82	0.77	0.76	0.85	0.61	0.82	0.82	0.6	0.07	0.05	0.09	0.1	0.09	0.12	0.07	0.1	0.000883166
chr8:145622254:145622217|145622113:-@chr8:145619807:145621963:-	A5SS	0.03	0.04	0.02	0.05	0.04	0.05	0.06	0.04	0.19	0.25	0.11	0.13	0.18	0.19	0.18	0.21	0.000883166
chr8:19725664:19725835|19725772:+@chr8:19726594:19726897:+	A5SS	0.53	0.45	0	0	0	0.68	0.68	0.66	0.83	0.86	0.86	0.82	0.82	0.85	0.79	0.8	0.000883166
chr11:824530:824803|824745:+@chr11:826063:826807:+	A5SS	0.04	0.06	0.06	0.05	0.05	0.07	0.08	0.06	0.19	0.34	0.11	0.21	0.28	0.34	0.26	0.39	0.000891016
chr12:55346317:55346255|55346231:-@chr12:55343391:55344549:-	A5SS	0.52	0.26	0.38	0.5	0.25	0.43	0.44	0.27	0.06	0.03	0.05	0.04	0.06	0.03	0.04	0.04	0.000891016
chr15:45848070:45848237|45848104:+@chr15:45849986:45853724:+	A5SS	0.76	0.24	0.26	0.28	0.17	0.11	0.51	0.32	0.03	0.03	0.04	0.02	0.05	0.03	0.04	0.02	0.000891016
chr17:46600602:46600707|46600703:+@chr17:46603847:46604113:+	A5SS	0.06	0.12	0.07	0.08	0.06	0.09	0.11	0.09	0.23	0.15	0.18	0.21	0.16	0.16	0.2	0.16	0.000891016
chr19:59397167:59397321|59397289:+@chr19:59401956:59403331:+	A5SS	0.08	0.08	0.08	0.07	0.07	0.05	0.15	0.09	0.16	0.21	0.26	0.24	0.31	0.2	0.29	0.2	0.000891016
chr22:18484135:18483581|18483557:-@chr22:18482488:18483303:-	A5SS	0.9	0.92	0.93	0.94	0.96	0.93	0.92	0.95	0.82	0.88	0.87	0.74	0.87	0.87	0.78	0.79	0.000891016
chr2:190436714:190437199|190437086:+@chr2:190440770:190440900:+	A5SS	0.6	0.47	0.61	0.38	0.44	0.43	0.4	0.13	0.94	0.96	0.94	0.94	0.93	0.96	0.93	0.91	0.000891016
chr2:27208203:27208044|27208040:-@chr2:27207128:27207880:-	A5SS	0.9	0.91	0.97	0.94	0.97	0.96	0.91	0.97	0.84	0.63	0.89	0.65	0.46	0.84	0.54	0.8	0.000891016
chr2:63963104:63963293|63963230:+@chr2:63964598:63966524:+	A5SS	0.53	0.48	0.52	0.45	0.4	0.59	0.32	0.33	0.05	0.04	0.05	0.09	0.08	0.05	0.08	0.04	0.000891016
chr2:69887021:69887134|69887068:+@chr2:69888542:69891309:+	A5SS	0.1	0.14	0.14	0.17	0.1	0.16	0.1	0.12	0.18	0.28	0.26	0.24	0.26	0.45	0.33	0.29	0.000891016
chr3:120420309:120420249|120420187:-@chr3:120413277:120417881:-	A5SS	0.36	0.42	0.35	0.43	0.42	0.36	0.42	0.3	0.16	0.08	0.12	0.1	0.11	0.09	0.08	0.13	0.000891016
chr6:160138309:160138540|160138369:+@chr6:160139074:160140008:+	A5SS	0.98	0.95	0.97	0.98	0.98	0.96	0.96	0.89	0.36	0.81	0.79	0.67	0.55	0.65	0.36	0.57	0.000891016
chr9:19111163:19111008|19110878:-@chr9:19109648:19109829:-	A5SS	0.98	0.97	0.98	0.97	0.99	0.94	0.97	0.96	0.92	0.81	0.83	0.93	0.85	0.91	0.92	0.89	0.000891016
chr9:99715078:99714976|99713021:-@chr9:99711687:99712719:-	A5SS	0.03	0.02	0.04	0.08	0.04	0.04	0.06	0.07	0.16	0.12	0.11	0.22	0.24	0.22	0.19	0.11	0.000891016
chr9:99715078:99714981|99713021:-@chr9:99711687:99712719:-	A5SS	0.03	0.02	0.04	0.07	0.04	0.04	0.05	0.07	0.16	0.11	0.11	0.21	0.24	0.22	0.2	0.1	0.000891016
chrX:153657656:153657807|153657793:+@chrX:153658268:153659159:+	A5SS	0.1	0.12	0.12	0.13	0.06	0.05	0.14	0.1	0.33	0.26	0.27	0.33	0.33	0.39	0.34	0.17	0.000891016
chrX:47329886:47330014|47330010:+@chrX:47330864:47331136:+	A5SS	0.11	0.05	0.02	0.05	0.06	0.06	0.01	0.03	0.29	0.16	0.33	0.4	0.4	0.4	0.25	0.2	0.000891016
chr19:1391018:1391252|1391240:+@chr19:1391348:1392937:+	A5SS	0.98	0.98	0.99	0.98	0.99	0.98	0.97	0.98	0.87	0.95	0.94	0.96	0.96	0.94	0.97	0.94	0.000892863
chr11:1930588:1930667|1930661:+@chr11:1934062:1934415:+	A5SS	0.23	0.27	0.27	0.23	0.11	0.24	0.27	0.25	0.43	0.41	0.53	0.34	0.35	0.39	0.36	0.4	0.000898913
chr11:34075821:34075884|34075848:+@chr11:34077426:34081858:+	A5SS	0.34	0.17	0.33	0.35	0.36	0.19	0.24	0.11	0.09	0.06	0.08	0.05	0.09	0.08	0.1	0.09	0.000898913
chr11:826251:826843|826442:+@chr11:827250:827354:+	A5SS	0.93	0.93	0.89	0.91	0.92	0.92	0.89	0.91	0.77	0.79	0.88	0.81	0.73	0.75	0.67	0.75	0.000898913
chr13:110334141:110334078|110334046:-@chr13:110328886:110330460:-	A5SS	0.07	0.03	0.04	0.05	0.03	0.04	0.08	0.07	0.14	0.22	0.13	0.15	0.15	0.18	0.16	0.18	0.000898913
chr13:78809438:78809238|78806480:-@chr13:78792144:78794598:-	A5SS	0.93	0.86	0.91	0.86	0.9	0.77	0.82	0.91	0.97	0.97	0.95	0.96	0.98	0.96	0.99	0.98	0.000898913
chr14:74017235:74017167|74017154:-@chr14:74016391:74016744:-	A5SS	0.04	0.07	0.03	0.05	0.04	0.07	0.05	0.06	0.2	0.17	0.16	0.13	0.14	0.19	0.19	0.16	0.000898913
chr14:74017235:74017167|74017158:-@chr14:74016391:74016744:-	A5SS	0.12	0.11	0.05	0.07	0.08	0.08	0.09	0.1	0.15	0.14	0.17	0.14	0.29	0.22	0.14	0.32	0.000898913
chr15:41443872:41443616|41443405:-@chr15:41437660:41441431:-	A5SS	0.98	0.98	0.99	0.96	0.99	0.95	0.96	0.95	0.91	0.79	0.88	0.92	0.92	0.78	0.74	0.8	0.000898913
chr16:1951155:1951293|1951260:+@chr16:1951499:1951978:+	A5SS	0.07	0.11	0.05	0.07	0.05	0.08	0.1	0.11	0.17	0.15	0.17	0.2	0.15	0.19	0.38	0.21	0.000898913
chr17:1287199:1286834|1286664:-@chr17:1270658:1273694:-	A5SS	0.92	0.94	0.99	0.96	0.93	0.97	0.98	0.97	0.88	0.86	0.88	0.9	0.91	0.91	0.9	0.86	0.000898913
chr17:45619482:45619375|45619371:-@chr17:45619000:45619282:-	A5SS	0.04	0.03	0.03	0.06	0.18	0.09	0.05	0.03	0.26	0.26	0.23	0.33	0.41	0.3	0.34	0.36	0.000898913
chr19:13088245:13087986|13087950:-@chr19:13087453:13087866:-	A5SS	0.97	0.94	0.94	0.93	0.95	0.96	0.85	0.87	0.78	0.8	0	0	0.54	0.83	0.77	0	0.000898913
chr2:55314759:55315201|55314844:+@chr2:55315471:55315824:+	A5SS	0.89	0.88	0.93	0.91	0.96	0.87	0.91	0.9	0.44	0.82	0	0.77	0.56	0	0.5	0	0.000898913
chr3:185340900:185341212|185341097:+@chr3:185342407:185342552:+	A5SS	0.78	0.7	0.87	0.74	0.73	0.81	0.85	0.89	0.41	0.69	0.57	0.69	0.18	0.57	0.69	0.56	0.000898913
chr3:47887599:47887352|47887307:-@chr3:47885704:47885821:-	A5SS	0.95	0.94	0.81	0.86	0.92	0.89	0.94	0.9	0.8	0.72	0.66	0.65	0.8	0.5	0.71	0.8	0.000898913
chr3:49522856:49523256|49522892:+@chr3:49543234:49548055:+	A5SS	0.19	0.31	0.23	0.27	0.19	0.28	0.24	0.2	0.11	0.13	0.12	0.09	0.09	0.1	0.09	0.15	0.000898913
chr4:106858199:106858645|106858315:+@chr4:106859666:106860548:+	A5SS	0.07	0.1	0.07	0.13	0.06	0.19	0.25	0.45	0.89	0.94	0.92	0.96	0.93	0.93	0.91	0.93	0.000898913
chr6:18257381:18257287|18257198:-@chr6:18255337:18256125:-	A5SS	0.51	0.44	0.42	0.33	0.71	0	0.78	0.86	0.97	0.96	0.94	0.96	0.93	0.93	0.92	0.96	0.000898913
chr6:44326763:44326932|44326928:+@chr6:44327133:44327323:+	A5SS	0.94	0.94	0.9	0.86	0.87	0.94	0.95	0.95	0.57	0.8	0.72	0.73	0.77	0.6	0.47	0.54	0.000898913
chr6:74285054:74284999|74284785:-@chr6:74284474:74284708:-	A5SS	0.88	0.88	0.78	0.68	0.84	0.78	0.82	0.83	0.97	0.98	0.91	0.95	0.97	0.96	0.98	0.95	0.000898913
chr6:74285054:74284999|74284819:-@chr6:74284474:74284708:-	A5SS	0.58	0.59	0.56	0.48	0.59	0.58	0.58	0.64	0.95	0.96	0.84	0.9	0.93	0.92	0.97	0.89	0.000898913
chr7:134504352:134504078|134504037:-@chr7:134503024:134503099:-	A5SS	0.95	0.95	0.97	0.93	0.96	0.97	0.92	0.95	0.9	0.84	0.87	0.89	0.8	0.81	0.91	0.78	0.000898913
chr7:41706640:41706110|41706106:-@chr7:41691224:41696665:-	A5SS	0.97	0.96	0.98	0.95	0.93	0.95	0.95	0.98	0.41	0.69	0.36	0.49	0.43	0.75	0.51	0.5	0.000898913
chr8:144744048:144743958|144743921:-@chr8:144742304:144743394:-	A5SS	0.08	0.23	0.1	0.14	0.11	0.1	0.11	0.11	0.45	0.24	0.43	0.39	0.52	0.36	0.33	0.32	0.000898913
chr8:30043197:30043086|30043046:-@chr8:30040151:30040971:-	A5SS	0.42	0.52	0.71	0.58	0.82	0.52	0.84	0.41	0.11	0.12	0.08	0.04	0.05	0.03	0.03	0.03	0.000898913
chr9:129981515:129981344|129981173:-@chr9:129980809:129981004:-	A5SS	0.96	0.94	0.93	0.97	0.93	0.95	0.92	0.92	0.89	0.91	0.9	0.89	0.86	0.87	0.9	0.86	0.000898913
chr9:34627417:34626994|34626990:-@chr9:34624717:34625855:-	A5SS	0.98	0.97	0.93	0.95	0.96	0.97	0.95	0.97	0.7	0.78	0.9	0.86	0.84	0.77	0.81	0.67	0.000898913
chr11:74791044:74791138|74791071:+@chr11:74793364:74794384:+	A5SS	0.01	0.02	0.01	0.02	0.01	0.01	0.03	0.02	0.05	0.05	0.06	0.04	0.05	0.03	0.06	0.05	0.000901028
chr3:187124466:187124278|187124274:-@chr3:187122493:187122608:-	A5SS	0.51	0.65	0.85	0.78	0.78	0.78	0.89	0.96	0.97	0.98	0.97	0.98	0.97	0.96	0.97	0.97	0.000901028
chr10:134975210:134975339|134975310:+@chr10:134976282:134976656:+	A5SS	0.13	0.17	0.08	0.08	0.14	0.11	0.18	0.13	0.33	0.27	0.34	0.35	0.28	0.28	0.44	0.35	0.000906857
chr10:17316698:17316827|17316823:+@chr10:17317174:17318384:+	A5SS	0.27	0.27	0.26	0.29	0.32	0.3	0.32	0.24	0.55	0.34	0.57	0.49	0.43	0.34	0.45	0.45	0.000906857
chr11:111462244:111461912|111461901:-@chr11:111458617:111461396:-	A5SS	0.96	0.94	0.9	0.95	0.96	0.93	0.93	0.94	0.83	0.86	0.87	0.74	0.85	0.78	0.8	0.85	0.000906857
chr11:117638573:117638427|117638363:-@chr11:117635162:117636126:-	A5SS	0.94	0.93	0.92	0.91	0.97	0.93	0.89	0.9	0.62	0.8	0.83	0.8	0.82	0.75	0.62	0.82	0.000906857
chr12:12867404:12868217|12867520:+@chr12:12868741:12869308:+	A5SS	0	0.66	0.59	0.78	0.84	0.83	0.82	0.92	0.95	0.95	0.94	0.93	0.93	0.94	0.96	0.96	0.000906857
chr14:93917231:93916961|93916741:-@chr14:93915194:93915701:-	A5SS	0.8	0.87	0.89	0.92	0.8	0.92	0.93	0.95	0.6	0.43	0.6	0.61	0.66	0.68	0.66	0.48	0.000906857
chr15:23153136:23152931|23152927:-@chr15:23152132:23152296:-	A5SS	0.39	0.69	0.42	0.39	0	0	0.5	0.67	0.96	0.96	0.92	0.94	0.91	0.93	0.95	0.94	0.000906857
chr16:29613486:29614021|29613577:+@chr16:29615818:29616020:+	A5SS	0.94	0.87	0.95	0.94	0.94	0.9	0.86	0.89	0.77	0.85	0.8	0.69	0.82	0.65	0.79	0.7	0.000906857
chr16:45501097:45501340|45501306:+@chr16:45508041:45508120:+	A5SS	0.97	0.94	0.91	0.97	0.98	0.97	0.92	0.99	0.58	0.89	0.83	0.9	0.55	0.74	0	0.86	0.000906857
chr17:37323675:37323564|37323494:-@chr17:37322199:37322321:-	A5SS	0.93	0.82	0.86	0.87	0.87	0.91	0.89	0.86	0.61	0.81	0.71	0.78	0.7	0.8	0.81	0.78	0.000906857
chr17:7407107:7407832|7407275:+@chr17:7408666:7408905:+	A5SS	0.98	0.95	0.94	0.93	0.95	0.92	0.92	0.96	0.91	0.88	0.9	0.86	0.86	0.89	0.88	0.83	0.000906857
chr17:77445639:77445796|77445758:+@chr17:77451088:77452702:+	A5SS	0.16	0.15	0.07	0.16	0.08	0.12	0.21	0.16	0.46	0.58	0.38	0.29	0.57	0.41	0.44	0.43	0.000906857
chr19:10683837:10684304|10683975:+@chr19:10684434:10684547:+	A5SS	0.81	0.68	0.7	0.79	0.81	0.76	0.7	0.71	0.67	0.61	0.59	0.5	0.59	0	0.64	0	0.000906857
chr19:55122884:55122787|55122763:-@chr19:55101892:55104953:-	A5SS	0.14	0.17	0.13	0.17	0.13	0.25	0.22	0.14	0.4	0.3	0.43	0.33	0.34	0.33	0.29	0.35	0.000906857
chr1:43603634:43603444|43603186:-@chr1:43602582:43603052:-	A5SS	0.9	0.89	0.86	0.9	0.92	0.8	0.8	0.92	0.62	0.34	0	0.76	0.52	0.62	0.22	0.79	0.000906857
chr20:32347052:32346862|32346689:-@chr20:32344933:32345623:-	A5SS	0.89	0.89	0.91	0.85	0.91	0.94	0.85	0.95	0.38	0.47	0.8	0.65	0.61	0.67	0.31	0.61	0.000906857
chr20:33186413:33186202|33186198:-@chr20:33183106:33183247:-	A5SS	0.98	0.97	0.95	0.94	0.98	0.96	0.96	0.95	0.81	0.88	0.85	0.87	0.91	0.67	0.86	0.88	0.000906857
chr2:111597781:111598187|111597917:+@chr2:111638181:111642495:+	A5SS	0.93	0.91	0.96	0.91	0.87	0.9	0.94	0.9	0.57	0.51	0.7	0.59	0.86	0.57	0.66	0.7	0.000906857
chr2:27208203:27208046|27208040:-@chr2:27207128:27207880:-	A5SS	0.91	0.91	0.97	0.95	0.96	0.93	0.89	0.96	0.8	0.65	0.87	0.6	0.63	0.85	0.65	0.87	0.000906857
chr2:3605575:3605732|3605725:+@chr2:3606270:3606384:+	A5SS	0.93	0.92	0.92	0.95	0.95	0.9	0.88	0.94	0.7	0.76	0.87	0.87	0	0.76	0.67	0.77	0.000906857
chr3:51427351:51427139|51427118:-@chr3:51426444:51426537:-	A5SS	0.96	0.97	0.9	0.96	0.98	0.95	0.92	0.95	0	0.89	0.86	0.85	0.71	0	0.8	0.85	0.000906857
chr4:83495178:83495108|83495072:-@chr4:83492675:83494331:-	A5SS	0.64	0.38	0.52	0.46	0.43	0.5	0.54	0.43	0.12	0.11	0.09	0.25	0.22	0.11	0.09	0.12	0.000906857
chr5:180603011:180602892|180602860:-@chr5:180601098:180601951:-	A5SS	0.09	0.17	0.13	0.09	0.09	0.11	0.12	0.15	0.32	0.27	0.24	0.25	0.18	0.3	0.4	0.26	0.000906857
chr7:26197273:26197201|26197138:-@chr7:26195327:26196605:-	A5SS	0.32	0.65	0.54	0.37	0.32	0.36	0.47	0.34	0.11	0.1	0.09	0.09	0.1	0.11	0.07	0.04	0.000906857
chr7:98826452:98826662|98826608:+@chr7:98826737:98826812:+	A5SS	0.92	0.94	0.95	0.88	0.89	0.92	0.93	0.93	0.75	0.8	0.79	0.8	0.81	0	0	0.86	0.000906857
chrX:48822514:48822488|48822440:-@chrX:48821248:48822350:-	A5SS	0.17	0.15	0.17	0.18	0.12	0.12	0.19	0.2	0.42	0.26	0.28	0.36	0.26	0.3	0.3	0.39	0.000906857
chr11:10777236:10777115|10777111:-@chr11:10775169:10776004:-	A5SS	0.45	0.43	0.4	0.51	0.42	0.5	0.5	0.47	0.3	0.13	0.14	0.25	0.21	0.25	0.28	0.28	0.000914848
chr11:93069496:93073000|93069668:+@chr11:93075274:93075451:+	A5SS	0.78	0.73	0.77	0.76	0.72	0.83	0.81	0.87	0.93	0.95	0.94	0.92	0.91	0.92	0.91	0.94	0.000914848
chr12:30765116:30765012|30763280:-@chr12:30759160:30760877:-	A5SS	0.85	0.8	0.94	0.89	0.85	0.82	0.83	0.76	0.39	0.34	0.38	0.28	0.3	0.38	0.12	0.28	0.000914848
chr12:6829283:6828990|6828748:-@chr12:6827259:6828623:-	A5SS	0.83	0.87	0.95	0.92	0.97	0.95	0.94	0.97	0.8	0.66	0.78	0.78	0.68	0	0.48	0.51	0.000914848
chr13:110084893:110085483|110085124:+@chr13:110085816:110086037:+	A5SS	0.95	0.96	0.93	0.92	0.95	0.88	0.88	0.93	0.85	0.77	0.79	0.86	0.82	0.63	0.73	0.69	0.000914848
chr13:19432098:19432166|19432143:+@chr13:19465203:19466059:+	A5SS	0.23	0.37	0.34	0.27	0.19	0.21	0.17	0.15	0.05	0.06	0.04	0.07	0.06	0.08	0.05	0.07	0.000914848
chr16:1952911:1952738|1952499:-@chr16:1952052:1952272:-	A5SS	0.23	0.27	0.23	0.18	0.26	0.32	0.34	0.33	0.14	0.09	0.11	0.12	0.12	0.11	0.16	0.06	0.000914848
chr1:161389130:161388964|161388952:-@chr1:161378713:161383917:-	A5SS	0.9	0.91	0.79	0.8	0.9	0.93	0.8	0.79	0.75	0.46	0.3	0.34	0.58	0.37	0.35	0.32	0.000914848
chr1:202032044:202032352|202032247:+@chr1:202037326:202038767:+	A5SS	0.93	0.95	0.96	0.91	0.96	0.72	0.92	0.77	0.23	0.07	0.27	0.27	0.3	0.32	0.07	0.28	0.000914848
chr1:202037326:202037390|202037379:+@chr1:202038320:202038767:+	A5SS	0.41	0.59	0.49	0.52	0.34	0.47	0.48	0.46	0.27	0.16	0.16	0.19	0.19	0.18	0.2	0.18	0.000914848
chr20:3836573:3836925|3836782:+@chr20:3839224:3839518:+	A5SS	0.9	0.92	0.94	0.86	0.97	0.95	0.95	0.94	0.82	0.76	0.36	0.73	0.36	0.5	0.4	0.62	0.000914848
chr2:182501133:182501250|182501171:+@chr2:182502533:182503710:+	A5SS	0.37	0.28	0.44	0.26	0.27	0.45	0.27	0.52	0.18	0.08	0.09	0.09	0.07	0.04	0.08	0.03	0.000914848
chr2:190436714:190437199|190436945:+@chr2:190440770:190440900:+	A5SS	0.49	0.8	0.61	0.58	0.69	0.69	0.54	0.72	0.89	0.9	0.85	0.87	0.85	0.92	0.9	0.82	0.000914848
chr2:207697373:207697313|207696743:-@chr2:207661427:207661550:-	A5SS	0.72	0.71	0.7	0.74	0.74	0.66	0.73	0.66	0.51	0.55	0.53	0.56	0.52	0.63	0.55	0.54	0.000914848
chr2:233140032:233140172|233140168:+@chr2:233141899:233142165:+	A5SS	0.2	0.23	0.21	0.26	0.14	0.25	0.25	0.23	0.45	0.47	0.28	0.39	0.37	0.54	0.4	0.4	0.000914848
chr2:55108125:55107982|55105726:-@chr2:55068131:55068338:-	A5SS	0.67	0.7	0.52	0.67	0.55	0.58	0.49	0.83	0.84	0.89	0.87	0.84	0.92	0.85	0.89	0.9	0.000914848
chr2:73570269:73572133|73570793:+@chr2:73600410:73600651:+	A5SS	0.03	0.04	0.06	0.04	0.06	0.14	0.15	0.37	0.7	0.45	0.51	0.5	0.51	0.46	0.56	0.42	0.000914848
chr3:9843681:9843832|9843756:+@chr3:9845644:9846079:+	A5SS	0.11	0.09	0.07	0.08	0.09	0.07	0.06	0.12	0.17	0.27	0.19	0.19	0.32	0.29	0.15	0.26	0.000914848
chr5:180155481:180155465|180155444:-@chr5:180150147:180152703:-	A5SS	0.11	0.1	0.05	0.07	0.11	0.08	0.07	0.09	0.21	0.25	0.15	0.23	0.22	0.4	0.18	0.22	0.000914848
chr6:35545934:35546106|35546055:+@chr6:35546335:35546541:+	A5SS	0.94	0.91	0.91	0.93	0.94	0.96	0.93	0.95	0.51	0.36	0.4	0.55	0.52	0.77	0.75	0.63	0.000914848
chr6:74411047:74410851|74410847:-@chr6:74408135:74408368:-	A5SS	0.36	0.73	0.36	0.77	0.31	0.48	0.54	0.5	0.82	0.92	0.94	0.86	0.85	0.91	0.92	0.86	0.000914848
chr7:45108194:45107977|45107949:-@chr7:45107627:45107738:-	A5SS	0.97	0.96	0.94	0.92	0.96	0.93	0.92	0.93	0.51	0.87	0.89	0.82	0.76	0.81	0.72	0.83	0.000914848
chr7:75771055:75771122|75771118:+@chr7:75771237:75771551:+	A5SS	0.09	0.05	0.02	0.04	0.08	0.08	0.04	0.06	0.12	0.18	0.14	0.23	0.3	0.13	0.19	0.14	0.000914848
chr10:135015501:135015634|135015607:+@chr10:135015741:135016177:+	A5SS	0.06	0.05	0.06	0.13	0.04	0.05	0.08	0.07	0.34	0.6	0.16	0.24	0.3	0.32	0.48	0.33	0.000922886
chr10:76405163:76406094|76405545:+@chr10:76407080:76407201:+	A5SS	0.65	0.83	0.6	0.83	0.59	0.6	0.75	0.8	0.88	0.9	0.86	0.85	0.87	0.94	0.93	0.92	0.000922886
chr11:118393973:118393878|118393845:-@chr11:118393282:118393465:-	A5SS	0.04	0.06	0.07	0.09	0.05	0.07	0.1	0.1	0.32	0.44	0.27	0.33	0.35	0.11	0.4	0.45	0.000922886
chr11:85022778:85022971|85022868:+@chr11:85024359:85025225:+	A5SS	0.44	0.44	0.5	0.37	0.4	0.57	0.37	0.36	0.28	0.29	0.15	0.26	0.25	0.19	0.33	0.24	0.000922886
chr11:93869418:93869765|93869642:+@chr11:93870885:93872774:+	A5SS	0.16	0.64	0.35	0.73	0.26	0.43	0.53	0.16	0.95	0.97	0.96	0.95	0.92	0.94	0.87	0.93	0.000922886
chr12:122032969:122033042|122033038:+@chr12:122033120:122033413:+	A5SS	0.2	0.12	0.11	0.19	0.08	0.15	0.15	0.13	0.36	0.27	0.24	0.38	0.22	0.24	0.5	0.3	0.000922886
chr12:131175692:131175906|131175894:+@chr12:131176352:131177201:+	A5SS	0.65	0.62	0.44	0.5	0.5	0.41	0.46	0.55	0.31	0.28	0.19	0.15	0.28	0.3	0.27	0.2	0.000922886
chr12:42435331:42435287|42434406:-@chr12:42428499:42428679:-	A5SS	0.53	0.44	0.46	0.48	0.67	0.51	0.45	0.68	0.75	0.88	0.74	0.81	0.76	0.81	0.79	0.79	0.000922886
chr12:94200220:94200551|94200266:+@chr12:94205571:94205764:+	A5SS	0.05	0.05	0.04	0.14	0.02	0.12	0.2	0.13	0.54	0.28	0.23	0.5	0.29	0.3	0.25	0.23	0.000922886
chr15:27783801:27783718|27783697:-@chr15:27778863:27781185:-	A5SS	0.36	0.33	0.31	0.29	0.47	0.28	0.35	0.27	0.17	0.18	0.23	0.18	0.21	0.19	0.14	0.19	0.000922886
chr15:78828909:78829088|78828986:+@chr15:78833547:78835017:+	A5SS	0.85	0.32	0.87	0.48	0.83	0.27	0.43	0.26	0.11	0.08	0.1	0.09	0.06	0.11	0.07	0.06	0.000922886
chr16:21738303:21738124|21737931:-@chr16:21737478:21737583:-	A5SS	0.89	0.86	0.79	0.83	0.89	0.85	0.81	0.85	0.78	0.68	0.51	0.6	0.72	0.69	0.63	0.74	0.000922886
chr16:88310380:88310813|88310546:+@chr16:88311253:88312074:+	A5SS	0.96	0.81	0.87	0.97	0.95	0.95	0.83	0.84	0	0.6	0.71	0.66	0.58	0.51	0.44	0.6	0.000922886
chr17:2185438:2185352|2185304:-@chr17:2184516:2184940:-	A5SS	0.02	0.08	0.12	0.08	0.07	0.05	0.11	0.04	0.26	0.25	0.17	0.29	0.29	0.23	0.22	0.27	0.000922886
chr17:44750344:44749727|44749187:-@chr17:44745059:44745206:-	A5SS	0.28	0.38	0.34	0.47	0.34	0.39	0.35	0.5	0.68	0.89	0.78	0.84	0.79	0.8	0.92	0.92	0.000922886
chr19:1057399:1057462|1057458:+@chr19:1057539:1057787:+	A5SS	0.31	0.32	0.25	0.2	0.16	0.23	0.3	0.2	0.54	0.41	0.33	0.57	0.54	0.63	0.5	0.53	0.000922886
chr19:47057021:47057134|47057121:+@chr19:47064941:47065608:+	A5SS	0.17	0.17	0.18	0.22	0.14	0.15	0.16	0.25	0.45	0.43	0.4	0.49	0.42	0.3	0.58	0.45	0.000922886
chr19:63752510:63752833|63752829:+@chr19:63752916:63753148:+	A5SS	0.94	0.92	0.93	0.95	0.97	0.93	0.94	0.96	0.81	0.83	0.65	0.82	0.84	0.71	0.77	0.75	0.000922886
chr1:202032044:202032352|202032105:+@chr1:202037326:202038767:+	A5SS	0.96	0.89	0.97	0.95	0.97	0.76	0.68	0.45	0.2	0.17	0.19	0.21	0.27	0.27	0.22	0.13	0.000922886
chr1:25038938:25039123|25039119:+@chr1:25039851:25043619:+	A5SS	0.86	0.83	0.73	0.75	0.71	0.85	0.82	0.73	0.63	0.38	0.6	0.42	0.38	0.55	0.46	0.36	0.000922886
chr22:38042792:38042657|38042638:-@chr22:38040637:38041506:-	A5SS	0.14	0.2	0.12	0.1	0.08	0.12	0.16	0.13	0.34	0.3	0.26	0.31	0.3	0.38	0.41	0.33	0.000922886
chr2:190436714:190437199|190436945:+@chr2:190446467:190446627:+	A5SS	0.62	0.84	0.63	0.69	0.76	0.77	0.59	0.79	0.89	0.94	0.85	0.92	0.89	0.91	0.92	0.9	0.000922886
chr2:219233004:219233185|219233133:+@chr2:219233906:219234487:+	A5SS	0.16	0.25	0.15	0.16	0.08	0.14	0.14	0.2	0.41	0.28	0.29	0.38	0.42	0.3	0.32	0.47	0.000922886
chr2:27284820:27284782|27284766:-@chr2:27283630:27284162:-	A5SS	0.08	0.14	0.15	0.12	0.07	0.12	0.28	0.09	0.45	0.37	0.41	0.39	0.38	0.46	0.45	0.65	0.000922886
chr2:8740424:8740491|8740487:+@chr2:8741266:8742042:+	A5SS	0.57	0.62	0.43	0.48	0.51	0.54	0.47	0.47	0.39	0.29	0.35	0.31	0.21	0.31	0.34	0.2	0.000922886
chr2:87560857:87561241|87561057:+@chr2:87601841:87602154:+	A5SS	0.09	0.09	0.08	0.3	0.14	0.15	0.22	0.23	0.82	0.62	0.58	0.42	0.81	0.82	0.77	0.65	0.000922886
chr3:42802658:42802524|42802520:-@chr3:42799393:42801816:-	A5SS	0.5	0.4	0.59	0.37	0.49	0.4	0.42	0.43	0.18	0.24	0.26	0.24	0.32	0.33	0.2	0.31	0.000922886
chr4:451470:451406|451335:-@chr4:423192:428221:-	A5SS	0.31	0.52	0.41	0.28	0.33	0.42	0.43	0.25	0.15	0.17	0.16	0.17	0.16	0.09	0.11	0.13	0.000922886
chr5:140036665:140036423|140036419:-@chr5:140034786:140034902:-	A5SS	0.95	0.92	0.97	0.94	0.92	0.89	0.9	0.91	0.81	0.85	0.78	0.87	0	0.87	0.69	0.86	0.000922886
chr6:26081380:26083883|26081492:+@chr6:26091371:26096263:+	A5SS	0.6	0.37	0.4	0.67	0.61	0.43	0.48	0.28	0.18	0.16	0.11	0.26	0.26	0.23	0.18	0.21	0.000922886
chr6:35544702:35545040|35544782:+@chr6:35545136:35545284:+	A5SS	0.9	0.79	0.88	0.82	0.92	0.89	0.84	0.88	0.66	0.62	0.6	0.7	0.61	0.72	0.64	0.61	0.000922886
chr6:35544702:35545288|35545284:+@chr6:35545934:35546307:+	A5SS	0.89	0.88	0.95	0.85	0.97	0.92	0.85	0.95	0.61	0.51	0.73	0.75	0.35	0.39	0.31	0.62	0.000922886
chr6:44325390:44325553|44325549:+@chr6:44325736:44326314:+	A5SS	0.91	0.92	0.95	0.94	0.94	0.95	0.8	0.9	0.7	0.74	0.46	0.73	0.48	0.52	0.62	0.53	0.000922886
chr7:105520351:105520246|105520230:-@chr7:105518050:105519621:-	A5SS	0.6	0.5	0.36	0.39	0.4	0.43	0.48	0.28	0.16	0.15	0.2	0.18	0.16	0.18	0.13	0.07	0.000922886
chr7:99871623:99871407|99871190:-@chr7:99870817:99871092:-	A5SS	0.85	0.93	0.84	0.85	0.9	0.88	0.84	0.83	0.55	0.75	0.6	0.54	0.76	0.47	0	0.63	0.000922886
chr8:145986659:145986544|145986540:-@chr8:145985945:145986151:-	A5SS	0.14	0.1	0.08	0.09	0.14	0.13	0.2	0.16	0.4	0.34	0.51	0.47	0.37	0.54	0.4	0.53	0.000922886
chr8:68135334:68135286|68135110:-@chr8:68134000:68134234:-	A5SS	0.02	0.05	0.05	0.01	0.02	0.04	0.09	0.03	0.22	0.19	0.11	0.55	0.1	0.57	0.14	0.25	0.000922886
chrX:23711838:23712441|23712129:+@chrX:23713366:23713467:+	A5SS	0.22	0.2	0.22	0.19	0.27	0.25	0.25	0.35	0.57	0.53	0.82	0.51	0.64	0.72	0.87	0.68	0.000922886
chrX:74437427:74437575|74437525:+@chrX:74439965:74441457:+	A5SS	0.36	0.48	0.44	0.59	0.41	0.32	0.54	0.22	0.19	0.17	0.16	0.17	0.16	0.15	0.11	0.13	0.000922886
chr11:74793364:74793564|74793560:+@chr11:74794306:74794532:+	A5SS	0.97	0.89	0.91	0.94	0.95	0.96	0.9	0.92	0.52	0.61	0.72	0.54	0.39	0.41	0.74	0.52	0.000930972
chr16:1953258:1952738|1952499:-@chr16:1952052:1952272:-	A5SS	0.89	0.96	0.86	0.7	0.95	0.98	0.97	0.97	0.56	0.35	0.44	0.5	0.48	0.4	0.6	0.23	0.000930972
chr16:1953258:1953211|1953151:-@chr16:1952376:1952911:-	A5SS	0.13	0.16	0.07	0.05	0.08	0.09	0.11	0.18	0.24	0.38	0.25	0.28	0.47	0.24	0.46	0.27	0.000930972
chr16:29749700:29749902|29749895:+@chr16:29752555:29752678:+	A5SS	0.93	0.81	0.82	0.9	0.77	0.87	0.77	0.8	0.74	0.58	0.55	0.66	0.53	0.71	0	0.62	0.000930972
chr19:50066950:50067246|50067239:+@chr19:50069013:50069130:+	A5SS	0.72	0.87	0.96	0.88	0.8	0.87	0.73	0.65	0.64	0.41	0.37	0.35	0.62	0.38	0.5	0.27	0.000930972
chr19:55994426:55994363|55994341:-@chr19:55992761:55994027:-	A5SS	0.05	0.15	0.07	0.09	0.03	0.08	0.19	0.06	0.32	0.31	0.31	0.39	0.38	0.41	0.44	0.3	0.000930972
chr19:57195443:57195411|57195324:-@chr19:57186397:57189902:-	A5SS	0.42	0.48	0.5	0.43	0.41	0.45	0.53	0.26	0.21	0.19	0.16	0.18	0.14	0.16	0.1	0.24	0.000930972
chr19:57195443:57195423|57195324:-@chr19:57186397:57189902:-	A5SS	0.56	0.53	0.51	0.63	0.39	0.37	0.38	0.28	0.17	0.16	0.12	0.16	0.21	0.13	0.09	0.2	0.000930972
chr1:158476784:158476379|158476111:-@chr1:158475021:158475161:-	A5SS	0.73	0.82	0.73	0.57	0.77	0.8	0.91	0.79	0.39	0.25	0.31	0.33	0.36	0.26	0.16	0.41	0.000930972
chr1:171722017:171722171|171722163:+@chr1:171723497:171724577:+	A5SS	0.9	0.83	0.75	0.76	0.8	0.79	0.8	0.93	0.44	0.56	0.46	0.43	0.29	0.48	0.32	0.26	0.000930972
chr1:42695505:42695825|42695608:+@chr1:42697861:42699487:+	A5SS	0.79	0.62	0.89	0.82	0.91	0.49	0.59	0.22	0.11	0.04	0.17	0.05	0.06	0.1	0.07	0.04	0.000930972
chr1:8849896:8849763|8849756:-@chr1:8848925:8849147:-	A5SS	0.13	0.22	0.14	0.08	0.06	0.13	0.15	0.23	0.31	0.38	0.25	0.43	0.41	0.29	0.32	0.26	0.000930972
chr20:29613098:29613204|29613200:+@chr20:29620584:29621031:+	A5SS	0.19	0.17	0.22	0.14	0.1	0.15	0.24	0.23	0.37	0.5	0.37	0.45	0.52	0.36	0.32	0.33	0.000930972
chr21:26186051:26185905|26185901:-@chr21:26174732:26175953:-	A5SS	0.3	0.41	0.36	0.28	0.6	0.27	0.44	0.38	0.23	0.2	0.11	0.13	0.19	0.22	0.13	0.17	0.000930972
chr2:218811632:218811818|218811703:+@chr2:218812359:218812742:+	A5SS	0.32	0.08	0.33	0.19	0.17	0.46	0.33	0.43	0.67	0.79	0.73	0.84	0.7	0.6	0.69	0.72	0.000930972
chr2:73324633:73324689|73324685:+@chr2:73325180:73325351:+	A5SS	0.25	0.3	0.2	0.27	0.14	0.37	0.27	0.35	0.42	0.43	0.49	0.44	0.55	0.39	0.54	0.38	0.000930972
chr3:57536440:57536315|57536311:-@chr3:57532130:57533065:-	A5SS	0.6	0.56	0.54	0.55	0.4	0.54	0.42	0.32	0.18	0.2	0.16	0.22	0.19	0.25	0.11	0.12	0.000930972
chr5:149807491:149807341|149807337:-@chr5:149806558:149806719:-	A5SS	0.92	0.77	0.89	0.83	0.87	0.86	0.76	0.89	0.63	0.35	0.47	0.53	0.67	0.42	0.56	0.38	0.000930972
chr6:138768801:138768981|138768863:+@chr6:138775710:138776276:+	A5SS	0.84	0.69	0.35	0.45	0.8	0.85	0.88	0.96	0.15	0.08	0.13	0.13	0.28	0.11	0.19	0.2	0.000930972
chr6:30370720:30370609|30370227:-@chr6:30363153:30368355:-	A5SS	0.93	0.93	0.95	0.89	0.97	0.94	0.91	0.85	0.71	0.78	0.83	0.38	0.66	0.62	0.7	0.53	0.000930972
chr6:35544702:35545040|35544777:+@chr6:35545136:35545284:+	A5SS	0.85	0.82	0.89	0.81	0.87	0.76	0.86	0.85	0.62	0.64	0.72	0.6	0.66	0.67	0.47	0.54	0.000930972
chr6:35545136:35545288|35545284:+@chr6:35545934:35546307:+	A5SS	0.9	0.92	0.96	0.91	0.97	0.95	0.83	0.96	0.34	0.52	0.67	0.69	0.59	0.37	0.47	0.79	0.000930972
chr6:74285960:74285781|74285777:-@chr6:74285142:74285672:-	A5SS	0.06	0.02	0.06	0.04	0.09	0.1	0.12	0.17	0.28	0.43	0.39	0.36	0.2	0.4	0.66	0.68	0.000930972
chr7:150356800:150356931|150356872:+@chr7:150361625:150362334:+	A5SS	0.19	0.36	0.24	0.32	0.36	0.34	0.23	0.25	0.45	0.38	0.46	0.48	0.37	0.49	0.44	0.5	0.000930972
chr7:44992221:44992145|44992006:-@chr7:44989148:44990550:-	A5SS	0.01	0.07	0.04	0.05	0.02	0.06	0.12	0.1	0.31	0.24	0.28	0.22	0.25	0.25	0.34	0.27	0.000930972
chr7:45108615:45108471|45108405:-@chr7:45107627:45108194:-	A5SS	0.06	0.08	0.12	0.09	0.03	0.07	0.2	0.12	0.37	0.25	0.26	0.31	0.33	0.22	0.36	0.34	0.000930972
chr7:89879257:89879311|89879299:+@chr7:89879894:89883204:+	A5SS	0.56	0.38	0.45	0.43	0.42	0.51	0.44	0.41	0.27	0.29	0.24	0.23	0.28	0.21	0.27	0.18	0.000930972
chr8:99126492:99126347|99126231:-@chr8:99124049:99124179:-	A5SS	0.89	0.87	0.86	0.91	0.89	0.92	0.88	0.9	0.84	0.85	0.62	0.77	0.76	0.82	0.71	0.65	0.000930972
chr9:36194065:36194180|36194176:+@chr9:36201600:36202058:+	A5SS	0.17	0.3	0.19	0.26	0.14	0.18	0.22	0.21	0.4	0.33	0.34	0.41	0.4	0.35	0.37	0.42	0.000930972
chrX:70430802:70431113|70431107:+@chrX:70433140:70433235:+	A5SS	0.14	0.19	0.05	0.12	0.06	0.08	0.23	0.11	0.67	0.47	0.46	0.38	0.5	0.43	0.36	0.43	0.000930972
chr5:42842967:42842755|42840515:-@chr5:42835449:42837190:-	A5SS	0.01	0.01	0	0	0.01	0	0.02	0.01	0.02	0.05	0.04	0.04	0.04	0.07	0.05	0.06	0.000951083
chr1:153204881:153204643|153204639:-@chr1:153201397:153203031:-	A5SS	0.95	0.97	0.98	0.97	0.98	0.97	0.98	0.98	0.93	0.93	0.79	0.95	0.89	0.88	0.93	0.69	0.000959603
chr17:77093981:77093874|77093853:-@chr17:77092548:77093763:-	A5SS	0.01	0.01	0	0.01	0.01	0.01	0.01	0.01	0.01	0.02	0.02	0.02	0.02	0.02	0.02	0.02	0.000967428
chr1:115074566:115074402|115074398:-@chr1:115071127:115071234:-	A5SS	0	0	0.74	0	0	0	0.4	0	0.75	0.86	0.68	0.9	0.87	0.9	0.82	0.9	0.000969797
chr5:180155481:180155444|180155262:-@chr5:180150147:180152703:-	A5SS	0.01	0.01	0.01	0.01	0.02	0.01	0.01	0.01	0.04	0.02	0.02	0.02	0.02	0.03	0.03	0.03	0.000973067
chr4:159822797:159823026|159822985:+@chr4:159825194:159825377:+	A5SS	0.94	0.95	0.91	0.9	0.95	0.96	0.86	0.95	0.97	0.98	0.97	0.99	0.97	0.97	0.96	0.98	0.00098547
chr11:18065177:18064989|18064980:-@chr11:18061658:18061851:-	A5SS	0	0	0	0	0	0	0	0.42	0.27	0.58	0.45	0.42	0.55	0.44	0.44	0.48	0.000986843
chrX:100162960:100162746|100162742:-@chrX:100162132:100162233:-	A5SS	0.91	0.89	0.9	0.88	0.94	0.93	0.89	0.89	0.7	0.73	0	0.85	0.88	0	0	0	0.000994195
chr11:65387851:65388135|65387948:+@chr11:65388544:65388660:+	A5SS	0.53	0.61	0.44	0.54	0.67	0.59	0.66	0.65	0	0.53	0	0	0	0	0	0	0.00099617
chr1:68721168:68720912|68720317:-@chr1:68719711:68719883:-	A5SS	0	0	0	0	0.73	0	0	0.82	0.89	0.93	0.85	0.9	0.88	0.81	0.84	0.93	0.000996716
chr20:32983597:32983403|32983399:-@chr20:32982800:32982881:-	A5SS	0.96	0.97	0.98	0.97	0.98	0.97	0.97	0.93	0	0.86	0.92	0.91	0.92	0.89	0.93	0	0.00100297
chr4:185576856:185576680|185576653:-@chr4:185576315:185576361:-	A5SS	0	0	0	0	0	0.51	0	0.4	0.86	0.46	0.72	0.78	0.77	0.76	0.69	0.83	0.0010058
chr6:34316492:34316674|34316670:+@chr6:34318470:34318550:+	A5SS	0.88	0.74	0.58	0.9	0.82	0.79	0.83	0.77	0.47	0	0.68	0	0	0	0	0	0.0010058
chr14:23757261:23757117|23757105:-@chr14:23755897:23756269:-	A5SS	0.07	0.07	0.04	0.06	0.07	0.04	0.09	0.07	0.2	0.15	0.16	0.13	0.12	0.18	0.09	0.18	0.0010118
chrX:153414537:153414351|153414347:-@chrX:153413946:153414211:-	A5SS	0.96	0.94	0.98	0.94	0.96	0.94	0.94	0.93	0.9	0.93	0.88	0.66	0.87	0.76	0.84	0.88	0.0010118
chr7:45115367:45115056|45114951:-@chr7:45111410:45111888:-	A5SS	1	0.98	0.99	0.99	0.99	0.99	0.98	0.99	0.96	0.96	0.96	0.98	0.95	0.96	0.97	0.91	0.00101494
chr13:110087477:110087597|110087483:+@chr13:110088726:110090344:+	A5SS	0.01	0.01	0.02	0.02	0.01	0.03	0.04	0.03	0.04	0.06	0.07	0.05	0.07	0.07	0.09	0.09	0.00102068
chr17:77570859:77570806|77570675:-@chr17:77570018:77570546:-	A5SS	0.05	0.02	0.04	0.03	0.02	0.02	0.07	0.02	0.33	0.21	0.21	0.07	0.27	0.13	0.12	0.08	0.00102068
chr14:56810715:56811360|56810908:+@chr14:56816666:56817321:+	A5SS	0.99	0.98	0.98	0.98	0.99	0.99	0.99	0.99	1	1	1	1	1	0.99	1	1	0.00102489
chr6:74285054:74284819|74284798:-@chr6:74284474:74284708:-	A5SS	1	1	1	1	1	0.99	1	1	0.99	0.99	0.98	0.98	0.98	0.99	0.99	0.99	0.00102489
chr1:8846738:8846537|8846533:-@chr1:8845760:8845989:-	A5SS	1	0.99	1	1	1	1	1	1	0.99	0.99	0.99	0.99	0.99	0.99	0.98	0.98	0.00104615
chr20:31448551:31448296|31448228:-@chr20:31446480:31446583:-	A5SS	0.97	0.98	0.97	0.96	0.98	0.96	0.96	0.94	0.79	0.94	0.91	0.91	0.87	0.64	0.73	0.79	0.00104763
chr4:187755319:187755182|187754688:-@chr4:187753837:187753974:-	A5SS	0.98	0.99	0.99	0.98	0.99	0.98	0.99	0.99	0.97	0.98	0.97	0.97	0.96	0.97	0.96	0.97	0.00105337
chr1:65121746:65121548|65121544:-@chr1:65117296:65117419:-	A5SS	0.98	0.97	0.99	0.98	0.98	0.97	0.98	0.98	0.96	0.97	0.95	0.91	0.95	0.95	0.96	0.94	0.00106146
chr12:55911763:55911967|55911856:+@chr12:55912261:55912625:+	A5SS	0.96	0.94	0.94	0.8	0.86	0.78	0.93	0.96	0	0.74	0	0.66	0	0.48	0.62	0.78	0.00106586
chr13:40733051:40732629|40732625:-@chr13:40729809:40729932:-	A5SS	0.97	0.98	0.96	0.95	0.97	0.95	0.93	0.97	0.88	0.93	0.77	0.92	0.92	0.84	0.91	0.89	0.00106586
chr10:27862670:27862929|27862788:+@chr10:27866811:27869264:+	A5SS	0.39	0.34	0.46	0.34	0.18	0.19	0.24	0.13	0.06	0.03	0.02	0.03	0.03	0.04	0.05	0.13	0.00107506
chr16:16329094:16329713|16329264:+@chr16:16330009:16330165:+	A5SS	0.89	0.88	0.9	0.86	0.89	0.9	0.86	0.85	0.83	0.8	0.69	0.77	0.85	0.8	0.71	0.71	0.00107506
chr16:8630088:8630468|8630383:+@chr16:8636526:8636670:+	A5SS	0.98	0.97	0.97	0.97	0.97	0.95	0.95	0.97	0.91	0.93	0.9	0.93	0.95	0.91	0.9	0.89	0.00108046
chr1:46427826:46427743|46427717:-@chr1:46426940:46427616:-	A5SS	0.15	0.07	0.1	0.1	0.06	0.1	0.16	0.13	0.24	0.19	0.16	0.17	0.23	0.27	0.25	0.31	0.0010843
chr7:26198722:26198640|26198625:-@chr7:26196081:26198483:-	A5SS	0.49	0.52	0.53	0.38	0.32	0.47	0.41	0.36	0.24	0.32	0.22	0.25	0.19	0.19	0.19	0.16	0.0010843
chr1:8848128:8847931|8847927:-@chr1:8846537:8846738:-	A5SS	0.85	0.76	0.87	0.81	0.95	0.88	0.93	0.91	0.44	0.51	0.26	0.83	0.64	0.49	0.8	0.68	0.0010878
chr20:30755534:30755486|30755482:-@chr20:30754128:30754921:-	A5SS	0.22	0.24	0.31	0.33	0.28	0.35	0.42	0.23	0.43	0.39	0.36	0.44	0.41	0.54	0.57	0.48	0.0010878
chr6:35544702:35545288|35544782:+@chr6:35545934:35546307:+	A5SS	0.65	0.36	0.68	0.41	0.71	0.75	0.91	0.72	0.3	0.25	0.29	0.2	0.43	0.24	0.4	0.33	0.0010878
chr20:29773812:29773308|29773119:-@chr20:29715916:29717550:-	A5SS	0.99	1	0.99	0.99	1	0.99	0.99	0.98	0.97	0.89	0.98	0.98	0.95	0.96	0.95	0.94	0.00109005
chr16:1952911:1952738|1952495:-@chr16:1952052:1952272:-	A5SS	0.24	0.28	0.24	0.18	0.27	0.33	0.35	0.36	0.15	0.09	0.11	0.13	0.13	0.11	0.18	0.07	0.0010936
chr19:59397167:59397321|59397293:+@chr19:59401956:59403331:+	A5SS	0.1	0.1	0.08	0.08	0.06	0.07	0.19	0.11	0.3	0.27	0.32	0.24	0.21	0.25	0.19	0.27	0.0010936
chr1:172101308:172101232|172100990:-@chr1:172099662:172100065:-	A5SS	0.01	0.02	0.09	0.02	0.04	0.04	0.03	0.03	0.15	0.49	0.66	0.59	0.58	0.53	0.09	0.89	0.0010936
chr2:74513301:74513102|74513036:-@chr2:74511100:74511153:-	A5SS	0.94	0.86	0.95	0.88	0.9	0.89	0.94	0.88	0.86	0.81	0.66	0.67	0.74	0.85	0.84	0.84	0.0010936
chr5:14540573:14541369|14540839:+@chr5:14545676:14545923:+	A5SS	0.92	0.88	0.88	0.86	0.89	0.9	0.95	0.9	0.72	0.49	0.86	0.8	0.85	0.73	0.85	0.84	0.0010936
chr6:160033885:160033683|160033553:-@chr6:160029148:160029264:-	A5SS	0.95	0.9	0.92	0.93	0.94	0.93	0.98	0.95	0.84	0.9	0.89	0.83	0.88	0.79	0.85	0.84	0.0010936
chr8:144990188:144990125|144989978:-@chr8:144987753:144989888:-	A5SS	0.1	0.07	0.09	0.07	0.13	0.1	0.08	0.08	0.3	0.18	0.13	0.17	0.2	0.25	0.21	0.4	0.0010936
chr9:85775554:85775472|85775468:-@chr9:85774771:85775066:-	A5SS	0	0	0	0	0	0.41	0.45	0.42	0.72	0.45	0.45	0.49	0.63	0.58	0.5	0.58	0.00109969
chr11:2379645:2379953|2379785:+@chr11:2380100:2380982:+	A5SS	0.03	0.05	0.08	0.04	0.07	0.03	0.1	0.06	0.17	0.1	0.28	0.12	0.17	0.31	0.23	0.33	0.00110295
chr17:77570546:77570473|77570458:-@chr17:77569864:77570384:-	A5SS	0.06	0.1	0.05	0.07	0.04	0.06	0.12	0.05	0.25	0.16	0.2	0.12	0.21	0.24	0.29	0.19	0.00110295
chr1:111294268:111293996|111293992:-@chr1:111291368:111292541:-	A5SS	0.56	0.57	0.37	0.54	0.26	0	0.52	0	0.8	0.73	0.63	0.81	0.57	0.77	0.79	0.73	0.00110295
chr1:149533238:149533149|149533118:-@chr1:149530733:149532133:-	A5SS	0.14	0.17	0.21	0.22	0.17	0.29	0.24	0.3	0.32	0.37	0.32	0.41	0.45	0.55	0.39	0.3	0.00110295
chr21:39642373:39642341|39642218:-@chr21:39638942:39642135:-	A5SS	0.47	0.3	0.54	0.53	0.22	0.29	0.15	0.36	0.1	0.12	0.15	0.08	0.1	0.05	0.05	0.07	0.00110295
chr22:38042792:38042653|38042638:-@chr22:38040637:38041506:-	A5SS	0.17	0.27	0.23	0.18	0.11	0.28	0.17	0.16	0.45	0.35	0.37	0.36	0.47	0.47	0.42	0.28	0.00110295
chr8:25346070:25345937|25345933:-@chr8:25341086:25343406:-	A5SS	0.42	0.56	0.6	0.55	0.5	0.69	0.59	0.5	0.29	0.36	0.36	0.34	0.38	0.4	0.39	0.42	0.00110295
chr12:47866883:47866657|47866647:-@chr12:47866360:47866502:-	A5SS	0.29	0.18	0.18	0.14	0.23	0.27	0.21	0.22	0.34	0.38	0.4	0.66	0.5	0.46	0.29	0.54	0.00111236
chr1:172101308:172101271|172101232:-@chr1:172099662:172100065:-	A5SS	0.04	0.09	0.16	0.07	0.11	0.12	0.07	0.06	0.35	0.16	0.27	0.25	0.38	0.18	0.23	0.43	0.00111236
chr9:85474062:85473920|85471085:-@chr9:85469765:85469880:-	A5SS	0.66	0.69	0.45	0.59	0.54	0.56	0.5	0.6	0.79	0.72	0.73	0.69	0.78	0.8	0.76	0.72	0.00111236
chr22:28012912:28013127|28013123:+@chr22:28014595:28017588:+	A5SS	0.78	0.8	0.72	0.77	0.91	0.83	0.67	0.62	0.39	0.4	0.47	0.62	0.48	0.41	0.58	0.57	0.00112182
chr3:52004162:52004098|52004094:-@chr3:52002656:52003182:-	A5SS	0.01	0.01	0.01	0.02	0.01	0.02	0.02	0.01	0.04	0.03	0.04	0.04	0.03	0.03	0.03	0.02	0.00112283
chr20:61835383:61835535|61835508:+@chr20:61836501:61836954:+	A5SS	0.45	0.48	0.62	0.57	0.46	0.41	0.43	0.44	0.42	0	0.35	0.31	0	0	0	0	0.00114874
chr19:10088665:10088500|10088476:-@chr19:10087643:10087750:-	A5SS	0.99	0.98	0.99	0.99	0.99	0.99	0.98	0.98	0.97	0.98	0.97	0.95	0.96	0.96	0.97	0.97	0.0011535
chr16:88393141:88393081|88393075:-@chr16:88392265:88392988:-	A5SS	0.52	0.52	0.42	0.5	0.53	0.46	0.52	0.51	0	0.46	0	0	0.4	0	0	0	0.00116385
chr7:44064556:44065107|44064693:+@chr7:44065478:44065573:+	A5SS	0.72	0.84	0.63	0.66	0.71	0.68	0.62	0.64	0	0	0	0	0	0.63	0	0.59	0.00120585
chr11:66774133:66774845|66774393:+@chr11:66776741:66776904:+	A5SS	0.98	0.98	0.99	0.98	0.98	0.98	0.98	0.97	0.97	0.97	0.97	0.95	0.96	0.97	0.96	0.95	0.00120901
chr17:30491198:30490981|30490952:-@chr17:30490367:30490446:-	A5SS	0.97	0.81	0.94	0.93	0.98	0.97	0.78	0.95	0	0	0	0.91	0	0	0	0	0.00120901
chr17:45983358:45983582|45983550:+@chr17:45983871:45984299:+	A5SS	0.47	0.77	0.47	0.59	0.6	0.27	0.34	0.68	0	0	0	0	0	0.45	0	0	0.00120901
chr1:924856:924776|924769:-@chr1:924203:924675:-	A5SS	0.44	0.28	0.28	0.58	0.47	0.54	0.51	0.46	0	0	0	0	0	0.43	0	0	0.00120901
chr16:4453852:4453680|4453644:-@chr16:4451683:4451961:-	A5SS	0.97	0.95	0.99	0.98	0.97	0.97	0.95	0.98	0.92	0.95	0.94	0.91	0.87	0.91	0.92	0.92	0.00120949
chrX:128803737:128803576|128803271:-@chrX:128790638:128790798:-	A5SS	0.93	0.97	0.98	0.95	0.98	0.98	0.93	0.95	0.92	0.93	0.92	0.87	0.88	0.92	0.9	0.9	0.00120949
chrX:128803737:128803576|128803432:-@chrX:128790638:128790798:-	A5SS	0.98	0.98	0.99	0.97	0.99	0.99	0.97	0.96	0.96	0.95	0.96	0.91	0.93	0.94	0.94	0.94	0.00120949
chr2:96313178:96313000|96312996:-@chr2:96310650:96312817:-	A5SS	0.99	0.99	0.99	0.98	0.99	0.98	0.98	0.99	0.96	0.98	0.96	0.95	0.96	0.95	0.94	0.93	0.0012165
chr11:8458737:8458657|8458606:-@chr11:8452804:8453189:-	A5SS	0	0	0	0	0	0	0	0.38	0.6	0.61	0.26	0.44	0.31	0.47	0.53	0.51	0.00122005
chr16:2036368:2036282|2036130:-@chr16:2034632:2034802:-	A5SS	0.73	0.69	0.68	0.74	0.3	0.52	0.67	0.76	0	0	0	0	0	0	0	0.6	0.00122005
chr3:49130007:49129904|49129870:-@chr3:49129496:49129798:-	A5SS	0.56	0.4	0.34	0.43	0.29	0.31	0.33	0.37	0	0	0	0.32	0	0	0	0	0.00122005
chr12:48814752:48814596|48814450:-@chr12:48809575:48810744:-	A5SS	0.03	0.03	0.01	0.01	0.02	0.05	0.02	0.03	0.13	0.05	0.06	0.05	0.06	0.14	0.07	0.07	0.0012302
chr12:78706694:78706559|78704688:-@chr12:78704285:78704389:-	A5SS	0.68	0.56	0.6	0.58	0.64	0.63	0.5	0.6	0.69	0.71	0.73	0.69	0.66	0.74	0.69	0.69	0.00124065
chr1:43087549:43088000|43087671:+@chr1:43089208:43090735:+	A5SS	0.09	0.05	0.05	0.04	0.04	0.04	0.04	0.19	0.27	0.58	0.41	0.57	0.24	0.22	0.14	0.2	0.00124065
chr2:233344332:233344093|233343857:-@chr2:233339104:233341767:-	A5SS	0.95	0.95	0.92	0.9	0.97	0.95	0.92	0.95	0.89	0.86	0.78	0.61	0.44	0.91	0.57	0.76	0.00124065
chr17:71507817:71508165|71508065:+@chr17:71509088:71509217:+	A5SS	0.95	0.95	0.96	0.93	0.96	0.94	0.93	0.95	0.85	0.9	0.93	0.89	0.86	0.9	0.92	0.91	0.00125115
chr19:3928345:3928213|3928209:-@chr19:3926657:3927745:-	A5SS	0.08	0.07	0.09	0.07	0.08	0.08	0.11	0.1	0.21	0.18	0.11	0.17	0.13	0.11	0.2	0.2	0.00125115
chr2:219233004:219233212|219233133:+@chr2:219233906:219234487:+	A5SS	0.12	0.12	0.1	0.13	0.06	0.08	0.13	0.1	0.28	0.33	0.13	0.32	0.43	0.35	0.32	0.32	0.00125115
chr2:73928022:73928388|73928207:+@chr2:73929998:73930122:+	A5SS	0.95	0.94	0.96	0.94	0.96	0.94	0.92	0.92	0.89	0.91	0.92	0.86	0.9	0.88	0.9	0.84	0.00125115
chr4:89418818:89418712|89418316:-@chr4:89415101:89417419:-	A5SS	0.98	0.95	0.98	0.97	0.96	0.95	0.97	0.97	0.95	0.93	0.89	0.92	0.9	0.82	0.89	0.51	0.00125115
chr1:226395448:226396153|226395831:+@chr1:226399835:226400391:+	A5SS	0.94	0.96	0.96	0.92	0.92	0.91	0.96	0.91	0.82	0.7	0.69	0.91	0.71	0.75	0.88	0.77	0.00126171
chr20:39267120:39264337|39264111:-@chr20:39240502:39247255:-	A5SS	0.95	0.96	0.96	0.98	0.99	0.97	0.96	0.95	0.93	0.95	0.94	0.8	0.83	0.74	0.88	0.88	0.00126171
chr2:215945343:215945081|215945077:-@chr2:215944877:215944983:-	A5SS	0.96	0.97	0.98	0.94	0.94	0.86	0.98	0.94	0.82	0.85	0.88	0.61	0.78	0.42	0.78	0.78	0.00126171
chr3:47887599:47887352|47887307:-@chr3:47883740:47883832:-	A5SS	0.92	0.92	0.78	0.86	0.92	0.9	0.93	0.91	0.78	0.64	0.69	0.65	0.78	0.45	0.68	0.73	0.00127232
chr5:122365534:122365674|122365598:+@chr5:122371276:122372805:+	A5SS	0.35	0.31	0.15	0.27	0.28	0.25	0.24	0.21	0.14	0.15	0.12	0.15	0.12	0.08	0.1	0.12	0.00127232
chr7:73247007:73247162|73247144:+@chr7:73247435:73249367:+	A5SS	0.05	0.07	0.03	0.04	0.03	0.04	0.05	0.07	0.11	0.09	0.08	0.1	0.14	0.13	0.14	0.07	0.00127232
chr16:69117991:69118130|69118032:+@chr16:69120277:69120603:+	A5SS	0	0.01	0	0	0	0.01	0.01	0.01	0.02	0.01	0.02	0.02	0.03	0.02	0.03	0.02	0.00127623
chr10:30669385:30669230|30669161:-@chr10:30665738:30665962:-	A5SS	0.94	0.89	0.93	0.94	0.93	0.93	0.95	0.95	0.91	0.8	0.85	0.78	0.78	0.74	0.87	0.86	0.001283
chr11:70832909:70832687|70832651:-@chr11:70830954:70831047:-	A5SS	0.96	0.94	0.91	0.94	0.97	0.95	0.86	0.95	0.85	0.87	0	0.85	0	0	0.8	0.78	0.001283
chr3:173952634:173952956|173952756:+@chr3:173954993:173955144:+	A5SS	0.79	0.76	0.79	0.75	0.76	0.77	0.72	0.75	0.73	0.59	0	0.69	0.67	0	0.64	0	0.001283
chr9:36194065:36194184|36194176:+@chr9:36201605:36202055:+	A5SS	0.07	0.14	0.08	0.15	0.08	0.11	0.15	0.1	0.35	0.22	0.15	0.25	0.35	0.25	0.32	0.26	0.001283
chr11:32081126:32081324|32081280:+@chr11:32081403:32081602:+	A5SS	0.05	0.08	0.07	0.1	0.06	0.05	0.12	0.1	0.18	0.14	0.2	0.14	0.14	0.11	0.17	0.21	0.00129373
chr11:65960956:65960863|65960859:-@chr11:65959122:65960159:-	A5SS	0.47	0.46	0.41	0.47	0.43	0.36	0.43	0.45	0.59	0.5	0.48	0.54	0.58	0.57	0.59	0.47	0.00129373
chr12:93980645:93980518|93980415:-@chr12:93977813:93977891:-	A5SS	0.85	0.91	0.87	0.86	0.9	0.86	0.81	0.83	0.8	0.76	0.8	0.73	0.78	0.78	0.82	0.8	0.00129373
chr19:13088245:13088001|13087950:-@chr19:13087453:13087866:-	A5SS	0.97	0.92	0.94	0.93	0.97	0.93	0.81	0.9	0.79	0.72	0	0	0.44	0.76	0.83	0	0.00129373
chr1:154521599:154522398|154521682:+@chr1:154522675:154522888:+	A5SS	0.85	0.74	0.79	0.73	0.73	0.76	0.77	0.75	0	0.71	0.64	0	0.73	0.71	0.58	0.7	0.00129373
chr1:39809608:39809493|39809356:-@chr1:39808009:39808261:-	A5SS	0.81	0.9	0.86	0.91	0.87	0.93	0.86	0.89	0.76	0.81	0.78	0.77	0.81	0.78	0.63	0.74	0.00129373
chr2:238812948:238812907|238812863:-@chr2:238811642:238812631:-	A5SS	0.07	0.27	0.06	0.09	0.04	0.05	0.13	0.04	0.33	0.27	0.36	0.27	0.37	0.4	0.52	0.33	0.00129373
chrX:153657656:153657807|153657795:+@chrX:153658268:153659159:+	A5SS	0.1	0.14	0.14	0.1	0.09	0.05	0.26	0.11	0.34	0.26	0.56	0.26	0.42	0.36	0.45	0.31	0.00129373
chr12:47809772:47809550|47809546:-@chr12:47809292:47809440:-	A5SS	0.03	0.06	0.1	0.06	0.04	0.05	0.06	0.03	0.11	0.12	0.14	0.15	0.09	0.2	0.3	0.35	0.00130453
chr12:55911763:55911967|55911862:+@chr12:55912261:55912625:+	A5SS	0.95	0.94	0.93	0.77	0.88	0.84	0.96	0.96	0	0.82	0	0.68	0	0.37	0.66	0.71	0.00130453
chr14:21025450:21025859|21025692:+@chr14:21026589:21026849:+	A5SS	0.72	0.74	0.91	0.87	0.83	0.72	0.75	0.82	0.52	0.42	0.43	0.72	0.48	0.62	0.65	0.42	0.00130453
chr16:88155136:88155298|88155277:+@chr16:88155487:88156300:+	A5SS	0.96	0.94	0.97	0.51	0.96	0.97	0.95	0.96	0.35	0.33	0.3	0.26	0.91	0.39	0.41	0.38	0.00130453
chr16:88287183:88287376|88287235:+@chr16:88288082:88288734:+	A5SS	0.12	0.12	0.09	0.17	0.12	0.09	0.19	0.27	0.52	0.34	0.48	0.3	0.6	0.23	0.43	0.35	0.00130453
chr19:13088245:13088001|13087960:-@chr19:13087453:13087866:-	A5SS	0.97	0.92	0.9	0.95	0.95	0.93	0.83	0.89	0.77	0.79	0	0	0.51	0.81	0.86	0	0.00130453
chr20:31695814:31697515|31697255:+@chr20:31698962:31701499:+	A5SS	0.5	0.55	0.46	0.32	0.53	0.39	0.76	0.58	0.94	0.66	0.94	0.95	0.94	0.92	0.9	0.92	0.00130453
chr4:170079260:170079467|170079340:+@chr4:170081981:170082146:+	A5SS	0.93	0.97	0.95	0.91	0.92	0.9	0.96	0.93	0.84	0.9	0.88	0.86	0.79	0.83	0.9	0.7	0.00130453
chr17:38707710:38708151|38707979:+@chr17:38709229:38709323:+	A5SS	0.99	0.99	0.99	0.99	0.99	0.99	0.99	0.99	0.98	0.97	0.98	0.99	0.97	0.98	0.94	0.98	0.00130794
chr12:120342763:120343177|120342964:+@chr12:120345572:120347205:+	A5SS	0.07	0.06	0.05	0.09	0.08	0.14	0.08	0.08	0.31	0.16	0.34	0.19	0.35	0.11	0.26	0.46	0.00131538
chr15:55785424:55786445|55785862:+@chr15:55788204:55788890:+	A5SS	0.25	0.26	0.67	0.36	0.45	0.26	0.23	0.25	0.2	0.12	0.17	0.18	0.2	0.19	0.17	0.24	0.00131538
chr20:31443709:31443609|31443602:-@chr20:31438786:31439000:-	A5SS	0.31	0.32	0.29	0.21	0.18	0.31	0.44	0.31	0.48	0.45	0.52	0.47	0.46	0.51	0.33	0.59	0.00131538
chr6:43208137:43208481|43208403:+@chr6:43214565:43214698:+	A5SS	0.96	0.97	0.98	0.95	0.95	0.81	0.91	0.95	0.68	0.78	0.74	0.79	0.89	0.54	0.71	0.67	0.00131538
chr8:126165446:126165259|126165137:-@chr8:126164312:126164682:-	A5SS	0.95	0.93	0.94	0.94	0.94	0.81	0.88	0.92	0.79	0.82	0.73	0.71	0.8	0.66	0	0.74	0.00131538
chr8:145620323:145620243|145620232:-@chr8:145619789:145620113:-	A5SS	0.16	0.1	0.09	0.12	0.09	0.12	0.13	0.13	0.29	0.31	0.15	0.24	0.26	0.27	0.39	0.27	0.00131538
chr12:6945924:6945848|6945839:-@chr12:6944771:6945136:-	A5SS	0.1	0.21	0.07	0.1	0.07	0.11	0.14	0.04	0.33	0.29	0.34	0.18	0.45	0.28	0.28	0.39	0.00132629
chr16:88155136:88155298|88155281:+@chr16:88155487:88156300:+	A5SS	0.95	0.93	0.97	0.55	0.96	0.97	0.95	0.96	0.33	0.26	0.31	0.45	0.92	0.32	0.49	0.47	0.00132629
chr17:77450410:77450710|77450495:+@chr17:77451088:77452702:+	A5SS	0.13	0.05	0.03	0.05	0.09	0.11	0.03	0.07	0.2	0.12	0.28	0.24	0.17	0.17	0.22	0.41	0.00132629
chr2:182474738:182475438|182474833:+@chr2:182482871:182482943:+	A5SS	0.6	0.59	0.6	0.53	0.59	0.67	0.72	0.66	0.69	0.79	0.73	0.76	0.74	0.76	0.78	0.8	0.00132629
chr5:10316246:10316426|10316371:+@chr5:10317768:10319523:+	A5SS	0.97	0.9	0.95	0.96	0.97	0.94	0.95	0.94	0.88	0.66	0.31	0.91	0.52	0.75	0.78	0.81	0.00132629
chr8:144174106:144174225|144174213:+@chr8:144174341:144175047:+	A5SS	0.01	0.13	0.01	0.06	0.04	0.06	0.05	0.05	0.09	0.33	0.47	0.23	0.25	0.24	0.28	0.39	0.00132629
chrX:128803737:128803436|128803271:-@chrX:128790638:128790798:-	A5SS	0.53	0.42	0.53	0.74	0.43	0.48	0.33	0.43	0.25	0.27	0.37	0.29	0.31	0.29	0.23	0.24	0.00132629
chr16:1952658:1952584|1952495:-@chr16:1952052:1952272:-	A5SS	0.28	0.31	0.25	0.18	0.33	0.37	0.45	0.48	0.15	0.09	0.12	0.16	0.16	0.12	0.21	0.07	0.00133726
chr16:1953258:1953211|1953158:-@chr16:1952376:1952911:-	A5SS	0.13	0.24	0.08	0.07	0.09	0.13	0.2	0.18	0.22	0.46	0.43	0.48	0.56	0.35	0.42	0.48	0.00133726
chr17:39621829:39622482|39622193:+@chr17:39623395:39624845:+	A5SS	0.97	0.95	0.9	0.95	0.94	0.98	0.96	0.96	0.88	0.76	0.8	0.92	0.6	0.57	0.63	0.62	0.00133726
chr18:12327534:12327340|12327336:-@chr18:12318941:12319782:-	A5SS	0.69	0.65	0.61	0.79	0.59	0.78	0.68	0.9	0.93	0.97	0.94	0.96	0.95	0.97	0.89	0.94	0.00133726
chr1:225987351:225987253|225987205:-@chr1:225984763:225987000:-	A5SS	0.19	0.41	0.3	0.16	0.12	0.24	0.34	0.27	0.44	0.43	0.48	0.48	0.46	0.43	0.47	0.37	0.00133726
chr2:238812948:238812907|238812867:-@chr2:238811642:238812631:-	A5SS	0.06	0.26	0.08	0.09	0.04	0.06	0.18	0.04	0.33	0.23	0.4	0.28	0.31	0.37	0.38	0.41	0.00133726
chr2:55054261:55054203|55054199:-@chr2:55052826:55053838:-	A5SS	0.34	0.38	0.4	0.47	0.4	0.37	0.37	0.31	0.27	0.23	0.19	0.25	0.14	0.16	0.33	0.24	0.00133726
chr3:125158332:125157892|125157380:-@chr3:125150401:125150669:-	A5SS	0.75	0.69	0.83	0.74	0.78	0.41	0.4	0.42	0.8	0.94	0.93	0.95	0.97	0.94	0.93	0.99	0.00133726
chr6:74285672:74285427|74285354:-@chr6:74285142:74285292:-	A5SS	0.41	0.45	0.47	0.52	0.54	0.61	0.44	0.47	0.33	0.35	0.28	0.43	0.35	0.34	0.36	0.31	0.00133726
chr7:6475910:6475752|6475748:-@chr7:6472227:6472479:-	A5SS	0.06	0.13	0.12	0.22	0.08	0.1	0.24	0.1	0.33	0.31	0.27	0.23	0.39	0.39	0.34	0.37	0.00133726
chr9:15458841:15458628|15458518:-@chr9:15454064:15455578:-	A5SS	0.47	0.56	0.35	0.41	0.34	0.63	0.36	0.92	0.94	0.96	0.93	0.95	0.86	0.97	0.97	0.95	0.00133726
chr11:124983214:124983394|124983348:+@chr11:124984539:124985003:+	A5SS	0.79	0.84	0.58	0.7	0.78	0.67	0.7	0.72	0.32	0.43	0.48	0.31	0.64	0.54	0.56	0.5	0.00134829
chr14:54679055:54679224|54679220:+@chr14:54681587:54681906:+	A5SS	0.41	0.43	0.61	0.52	0.46	0.77	0.59	0.52	0.67	0.78	0.89	0.88	0.93	0.86	0.82	0.83	0.00134829
chr16:1952658:1952556|1952495:-@chr16:1952052:1952272:-	A5SS	0.54	0.61	0.48	0.34	0.62	0.73	0.85	0.89	0.3	0.18	0.23	0.3	0.31	0.24	0.41	0.14	0.00134829
chr16:1952658:1952584|1952499:-@chr16:1952052:1952272:-	A5SS	0.28	0.3	0.25	0.18	0.31	0.36	0.43	0.44	0.14	0.1	0.12	0.15	0.16	0.12	0.2	0.07	0.00134829
chr19:44616049:44616002|44615974:-@chr19:44615616:44615898:-	A5SS	0.08	0.08	0.18	0.09	0.04	0.07	0.1	0.12	0.37	0.16	0.23	0.26	0.32	0.25	0.42	0.22	0.00134829
chr19:62747763:62747417|62746831:-@chr19:62745016:62746423:-	A5SS	0.94	0.91	0.92	0.87	0.88	0.92	0.86	0.74	0.39	0.2	0.63	0.77	0.31	0.5	0.44	0.3	0.00134829
chr1:28779745:28779659|28779524:-@chr1:28778632:28779080:-	A5SS	0.5	0.78	0.71	0.75	0.82	0.44	0.58	0.19	0.1	0.29	0.1	0.06	0.11	0.12	0.04	0.13	0.00134829
chr3:20191551:20191501|20190745:-@chr3:20187535:20187728:-	A5SS	0.63	0.34	0.48	0.52	0.07	0.23	0.58	0.72	0.66	0.8	0.75	0.78	0.73	0.76	0.76	0.83	0.00134829
chr6:135558579:135558833|135558785:+@chr6:135559792:135560154:+	A5SS	0.66	0.54	0.69	0.89	0.9	0.82	0.73	0.61	0.35	0.31	0.45	0.42	0.15	0.28	0.57	0.45	0.00134829
chr6:74285672:74285427|74285372:-@chr6:74285142:74285292:-	A5SS	0.55	0.62	0.64	0.71	0.72	0.83	0.6	0.66	0.44	0.47	0.39	0.58	0.48	0.46	0.48	0.41	0.00134829
chr6:74285672:74285427|74285376:-@chr6:74285142:74285292:-	A5SS	0.6	0.67	0.69	0.78	0.78	0.88	0.65	0.71	0.47	0.51	0.42	0.64	0.53	0.5	0.52	0.45	0.00134829
chr7:149206700:149206812|149206768:+@chr7:149207357:149208732:+	A5SS	0.09	0.15	0.08	0.11	0.19	0.14	0.15	0.13	0.23	0.28	0.26	0.25	0.22	0.4	0.41	0.17	0.00134829
chr8:124429694:124429608|124429604:-@chr8:124428513:124428827:-	A5SS	0.23	0.35	0.13	0.32	0.2	0.3	0.42	0.39	0.58	0.51	0.5	0.4	0.47	0.55	0.49	0.47	0.00134829
chrX:71409964:71409819|71409812:-@chrX:71408650:71409347:-	A5SS	0.94	0.89	0.96	0.9	0.93	0.92	0.89	0.76	0.6	0.45	0.82	0.47	0.72	0.75	0.56	0.67	0.00134829
chr14:74672342:74672216|74672119:-@chr14:74667924:74671462:-	A5SS	0.03	0.02	0.01	0.03	0.02	0.03	0.04	0.02	0.01	0.01	0.01	0.01	0.01	0.01	0.01	0.01	0.00134835
[truncated: 12,315 more rows]
